# Supplementary material for: Tracking the Emergence of Azithromycin Resistance in Multiple Genotypes of Typhoidal Salmonella
Source: mBio. 2021 Feb 16;12(1):e03481-20. doi: 10.1128/mBio.03481-20 (PMC8545119; doi:10.1128/mBio.03481-20)
Supplement: TABLE S1 [file mbio.03481-20-st001.xlsx]

## Sheet: S1
Number	Strain_ID	Sample_Accession	Organism	Year	Azm_DD	Azm_MIC	Acrb717MAMA	Acrb717WGS	Genotype	Citation
1	SEAP_10200314	ERS3400681	Salmonella Typhi	2017	11	32	Yes	R>Q Mutation	3.2.2	This study
2	SEAP_10200651	ERS3400556	Salmonella Typhi	2018	15	8	Not present	No Mutation	4.3.1.1	This study
3	SEAP_10200898	ERS3400515	Salmonella Paratyphi A	2018	11	24	Not present	No Mutation	Not applicable	This study
4	SEAP_10200976	ERS3400488	Salmonella Typhi	2018	15	6	Not present	No Mutation	3.3.2	This study
5	SEAP_10201111	ERS3400444	Salmonella Typhi	2018	15	8	Not present	No Mutation	3.2.2	This study
6	SEAP_10300181	ERS3399796	Salmonella Typhi	2017	16	8	Not present	No Mutation	2.0.1	This study
7	SEAP_10300237	ERS3400731	Salmonella Typhi	2017	16	8	Not present	No Mutation	3.1.2	This study
8	SEAP_10300306	ERS3400335	Salmonella Typhi	2018	10	32	Yes	R>Q Mutation	3.2.2	This study
9	SEAP_10300590	ERS3400420	Salmonella Paratyphi A	2018	12	16	Not present	No Mutation	Not applicable	This study
10	SEAP_10400076	ERS3400323	Salmonella Typhi	2017	15	6	Not present	No Mutation	2.3.3	This study
11	SEAP_10400222	ERS3400277	Salmonella Typhi	2017	10	32	Yes	R>Q Mutation	3.2.2	This study
12	SEAP_10400230	ERS3399879	Salmonella Typhi	2017	15	8	Not present	No Mutation	3.2.2	This study
13	SEAP_10400399	ERS3400271	Salmonella Typhi	2017	0	128	Yes	R>L Mutation	4.3.1.3	This study
14	SEAP_10400411	ERS3399841	Salmonella Typhi	2017	16	6	Not present	No Mutation	3.2.2	This study
15	SEAP_10400449	ERS3400263	Salmonella Typhi	2017	11	24	Yes	R>Q Mutation	3.2.2	This study
16	SEAP_10400529	ERS3399792	Salmonella Typhi	2017	15	8	Not present	No Mutation	2.0.1	This study
17	SEAP_10400630	ERS5447091	Salmonella Typhi	2017	0	48	Yes	R>Q Mutation	4.3.1.1	This study
18	SEAP_10400653	ERS3400257	Salmonella Paratyphi A	2017	0	128	Yes	R>Q Mutation	Not applicable	This study
19	SEAP_10400947	ERS3400615	Salmonella Typhi	2017	16	6	Not present	No Mutation	3.2.2	This study
20	SEAP_10400977	ERS3400250	Salmonella Typhi	2017	0	96	Yes	R>Q Mutation	4.3.1.1	This study
21	SEAP_10400994	ERS3400593	Salmonella Typhi	2018	13	12	Not present	No Mutation	4.3.1.3	This study
22	SEAP_10401189	ERS3400530	Salmonella Paratyphi A	2018	14	12	Not present	No Mutation	Not applicable	This study
23	SEAP_10401242	ERS3400483	Salmonella Typhi	2018	14	6	Not present	No Mutation	2.0.1	This study
24	SEAP_10401292	ERS3400492	Salmonella Typhi	2018	13	12	Not present	No Mutation	4.3.1.1	This study
25	SEAP_10500221	ERS3400430	Salmonella Typhi	2018	13	12	Not present	No Mutation	4.3.1.1	This study
26	SEAP_11000075	ERS3400280	Salmonella Typhi	2017	0	64	Yes	R>Q Mutation	4.3.1.1	This study
27	SEAP_11000361	ERS3399772	Salmonella Paratyphi A	2017	13	12	Not present	No Mutation	Not applicable	This study
28	SEAP_11000383	ERS3399859	Salmonella Typhi	2017	15	8	Not present	No Mutation	3.2.2	This study
29	SEAP_11000393	ERS3399771	Salmonella Typhi	2017	15	8	Not present	No Mutation	2.3.3	This study
30	SEAP_11000493	ERS3400256	Salmonella Typhi	2017	10	48	Yes	R>Q Mutation	3.3.2	This study
31	SEAP_11000513	ERS3400652	Salmonella Typhi	2017	0	96	Yes	R>Q Mutation	4.3.1.1	This study
32	SEAP_11000545	ERS3400334	Salmonella Typhi	2017	10	32	Yes	R>Q Mutation	3.2.2	This study
33	SEAP_11000608	ERS3400588	Salmonella Paratyphi A	2018	12	16	Not present	No Mutation	Not applicable	This study
34	SEAP_11000813	ERS3400437	Salmonella Typhi	2018	0	96	Yes	R>Q Mutation	4.3.1.1	This study
35	SEAP_11000896	ERS3400242	Salmonella Paratyphi A	2018	0	192	Yes	R>Q Mutation	Not applicable	This study
36	SEAP_11100015	ERS3400328	Salmonella Typhi	2017	7	64	Yes	R>Q Mutation	4.3.1.1	This study
37	SEAP_11100298	ERS3400262	Salmonella Typhi	2017	0	96	Yes	R>Q Mutation	4.3.1.1	This study
38	SEAP_11100333	ERS3399763	Salmonella Typhi	2017	11	32	Yes	R>Q Mutation	3.2.2	This study
39	SEAP_11100422	ERS3400255	Salmonella Paratyphi A	2017	12	24	Not present	No Mutation	Not applicable	This study
40	SEAP_11100478	ERS3400333	Salmonella Typhi	2017	10	32	Yes	R>Q Mutation	2.3.3	This study
41	SEAP_11100545	ERS3400558	Salmonella Typhi	2018	14	12	Not present	No Mutation	4.3.1.1	This study
42	SEAP_11100568	ERS3400520	Salmonella Typhi	2018	14	12	Not present	No Mutation	4.3.1.3	This study
43	SEAP_11100621	ERS3400495	Salmonella Typhi	2018	17	6	Not present	No Mutation	2.3.3	This study
44	SEAP_11100662	ERS3400467	Salmonella Typhi	2018	17	6	Not present	No Mutation	3.2.2	This study
45	SEAP_11200566	ERS3400337	Salmonella Typhi	2017	0	64	Yes	R>Q Mutation	4.3.1.1	This study
46	SEAP_11200607	ERS3400249	Salmonella Typhi	2017	10	32	Yes	R>Q Mutation	3.2.2	This study
47	SEAP_11200649	ERS3400330	Salmonella Typhi	2018	0	64	Yes	R>Q Mutation	4.3.1.1	This study
48	SEAP_11200817	ERS3400541	Salmonella Typhi	2018	14	12	Not present	No Mutation	3.2.2	This study
49	SEAP_11201021	ERS3400419	Salmonella Typhi	2018	13	12	Not present	No Mutation	4.3.1.1	This study
50	SEAP_11400033	ERS3400152	Salmonella Typhi	2017	10	24	Not present	No Mutation	4.3.1.3	This study
51	SEAP_11400073	ERS3400144	Salmonella Typhi	2017	12	16	Not present	No Mutation	4.3.1.1	This study
52	SEAP_11400090	ERS3400115	Salmonella Typhi	2017	16	6	Not present	No Mutation	3.2.2	This study
53	SEAP_11400095	ERS3400121	Salmonella Typhi	2017	13	12	Not present	No Mutation	4.3.1.1	This study
54	SEAP_11400102	ERS3400125	Salmonella Typhi	2017	14	8	Not present	No Mutation	2.3.3	This study
55	SEAP_11400168	ERS3400067	Salmonella Typhi	2017	10	32	Yes	R>Q Mutation	3.3.2	This study
56	SEAP_11400228	ERS3400019	Salmonella Typhi	2017	17	6	Not present	No Mutation	3.2.2	This study
57	SEAP_11400265	ERS3400351	Salmonella Paratyphi A	2018	0	96	Yes	R>Q Mutation	Not applicable	This study
58	SEAP_11400278	ERS3400346	Salmonella Typhi	2018	9	32	Yes	R>Q Mutation	3.3.2	This study
59	SEAP_11400284	ERS3399999	Salmonella Paratyphi A	2018	13	16	Not present	No Mutation	Not applicable	This study
60	SEAP_11400288	ERS3400349	Salmonella Paratyphi A	2018	0	128	Yes	R>Q Mutation	Not applicable	This study
61	SEAP_11400310	ERS3399980	Salmonella Paratyphi A	2018	11	24	Not present	No Mutation	Not applicable	This study
62	SEAP_11400320	ERS3399970	Salmonella Typhi	2018	13	12	Not present	No Mutation	2.3.3	This study
63	SEAP_11400321	ERS3400344	Salmonella Typhi	2018	0	128	Yes	R>Q Mutation	4.3.1.1	This study
64	SEAP_11400326	ERS3400343	Salmonella Typhi	2018	0	128	Yes	R>Q Mutation	4.3.1.1	This study
65	SEAP_11400370	ERS3399915	Salmonella Typhi	2018	0	192	Yes	R>L Mutation	4.3.1.3	This study
66	SEAP_11500003	ERS3400210	Salmonella Typhi	2017	15	8	Not present	No Mutation	2.0.1	This study
67	SEAP_11500006	ERS3400183	Salmonella Typhi	2017	0	128	Yes	R>Q Mutation	4.3.1.1	This study
68	SEAP_11500065	ERS3400132	Salmonella Paratyphi A	2017	15	8	Not present	No Mutation	Not applicable	This study
69	SEAP_11500077	ERS3400142	Salmonella Typhi	2017	9	32	Yes	R>Q Mutation	3.2.2	This study
70	SEAP_11500081	ERS3400109	Salmonella Paratyphi A	2017	12	16	Not present	No Mutation	Not applicable	This study
71	SEAP_11500082	ERS3400110	Salmonella Typhi	2017	9	48	Yes	R>Q Mutation	3.2.2	This study
72	SEAP_11500084	ERS3400116	Salmonella Typhi	2017	14	6	Not present	No Mutation	3.2.2	This study
73	SEAP_11500092	ERS3400124	Salmonella Typhi	2017	15	8	Not present	No Mutation	3.2.2	This study
74	SEAP_11500116	ERS3400087	Salmonella Paratyphi A	2017	13	12	Not present	No Mutation	Not applicable	This study
75	SEAP_11500133	ERS3400047	Salmonella Typhi	2017	16	6	Not present	No Mutation	3.2.2	This study
76	SEAP_11500182	ERS3400342	Salmonella Typhi	2018	13	16	Not present	No Mutation	4.3.1.1	This study
77	SEAP_11500189	ERS3400005	Salmonella Typhi	2018	14	8	Not present	No Mutation	3.2.2	This study
78	SEAP_11500218	ERS3400348	Salmonella Paratyphi A	2018	9	32	Not present	No Mutation	Not applicable	This study
79	SEAP_11500301	ERS3400356	Salmonella Typhi	2018	12	16	Not present	No Mutation	4.3.1.3	This study
80	SEAP_11600003	ERS3400208	Salmonella Typhi	2017	8	32	Yes	R>L Mutation	2.3.3	This study
81	SEAP_11600070	ERS3400141	Salmonella Paratyphi A	2017	12	16	Not present	No Mutation	Not applicable	This study
82	SEAP_11600096	ERS3400126	Salmonella Typhi	2017	13	12	Not present	No Mutation	4.3.1.1	This study
83	SEAP_11600124	ERS3400090	Salmonella Typhi	2017	16	6	Not present	No Mutation	2.3.3	This study
84	SEAP_11600171	ERS3400196	Salmonella Typhi	2017	15	8	Not present	No Mutation	3.3.2	This study
85	SEAP_11600232	ERS3400014	Salmonella Paratyphi A	2018	13	16	Not present	No Mutation	Not applicable	This study
86	SEAP_11600296	ERS3400345	Salmonella Paratyphi A	2018	0	96	Yes	R>Q Mutation	Not applicable	This study
87	SEAP_11600324	ERS3399951	Salmonella Typhi	2018	14	12	Not present	No Mutation	4.3.1.1	This study
88	SEAP_11600354	ERS3399943	Salmonella Typhi	2018	12	16	Not present	No Mutation	4.3.1.3	This study
89	SEAP_11600355	ERS3399941	Salmonella Typhi	2018	13	12	Not present	No Mutation	4.3.1.1	This study
90	SEAP_11700024	ERS3400376	Salmonella Typhi	2016	15	6	Not present	No Mutation	3.2.2	This study
91	SEAP_11700123	ERS3400283	Salmonella Typhi	2016	0	128	Yes	R>Q Mutation	4.3.1.1	This study
92	SEAP_11800020	ERS3400296	Salmonella Typhi	2017	13	12	Not present	No Mutation	4.3.1.2	This study
93	SEAP_12000009	ERS3400215	Salmonella Paratyphi A	2016	13	12	Not present	No Mutation	Not applicable	This study
94	SEAP_12000038	ERS3400204	Salmonella Typhi	2017	0	128	Yes	R>Q Mutation	4.3.1.1	This study
95	SEAP_12100019	ERS3400212	Salmonella Typhi	2016	16	6	Not present	No Mutation	2.3.3	This study
96	SEAP_12100049	ERS3400226	Salmonella Typhi	2016	0	96	Yes	R>Q Mutation	4.3.1.1	This study
97	SEAP_12200001	ERS3400318	Salmonella Typhi	2016	0	96	Yes	R>Q Mutation	4.3.1.1	This study
98	SEAP_12300056	ERS3399894	Salmonella Typhi	2016	16	6	Not present	No Mutation	3.2.2	This study
99	SEAP_12300069	ERS3399897	Salmonella Typhi	2016	15	8	Not present	No Mutation	4.3.1.1	This study
100	SEAP_13100016	ERS3400240	Salmonella Typhi	2018	0	64	Yes	R>Q Mutation	4.3.1.1	This study
101	S10873	ERS3650045	Salmonella Typhi	2016	0	128	Yes	R>Q Mutation	4.3.1.1	Yogesh et al
102	S11780	ERS3650046	Salmonella Typhi	2016	8	64	Yes	R>Q Mutation	4.3.1.1	Yogesh et al
103	S11783	ERS3650047	Salmonella Typhi	2016	9	48	Yes	R>Q Mutation	4.3.1.1	Yogesh et al
104	S15604	ERS3650048	Salmonella Typhi	2016	8	48	Yes	R>Q Mutation	4.3.1.1	Yogesh et al
105	S15619	ERS3650049	Salmonella Typhi	2016	0	96	Yes	R>Q Mutation	4.3.1.1	Yogesh et al
106	S3144	ERS3650040	Salmonella Paratyphi A	2014	0	192	Yes	R>L Mutation	Not applicable	Yogesh et al
107	S3158	ERS3650041	Salmonella Typhi	2014	0	96	Yes	R>Q Mutation	4.3.1.1	Yogesh et al
108	S4305	ERS3650042	Salmonella Typhi	2014	7	64	Yes	R>Q Mutation	4.3.1.1	Yogesh et al
109	S4946	ERS3650037	Salmonella Typhi	2013	0	64	Yes	R>Q Mutation	4.3.1.1	Yogesh et al
110	S5330	ERS3650043	Salmonella Typhi	2014	0	96	Yes	R>Q Mutation	4.3.1.1	Yogesh et al
111	S5740	ERS3650038	Salmonella Typhi	2013	0	128	Yes	R>Q Mutation	4.3.1.1	Yogesh et al
112	S6149	ERS3650039	Salmonella Typhi	2014	8	48	Yes	R>Q Mutation	4.3.1.1	Yogesh et al
113	S7246	ERS3650044	Salmonella Typhi	2015	8	64	Yes	R>Q Mutation	4.3.1.1	Yogesh et al
