# Supplementary material for: Tracking the Emergence of Azithromycin Resistance in Multiple Genotypes of Typhoidal Salmonella
Source: mBio. 2021 Feb 16;12(1):e03481-20. doi: 10.1128/mBio.03481-20 (PMC8545119; doi:10.1128/mBio.03481-20)
Supplement: TABLE S2 [file mbio.03481-20-st002.xlsx]

## Sheet: S2
Number	Strain_ID	Accession	Organism	Genotype	AcrBR717QL	Country	Year	Source	Citation
1	SEAP_10200314	ERS3400681	Salmonella Typhi	3.2.2	R>Q Mutation	Bangladesh	2017	Blood	This study
2	SEAP_10200651	ERS3400556	Salmonella Typhi	4.3.1.1	No Mutation	Bangladesh	2018	Blood	This study
3	SEAP_10200976	ERS3400488	Salmonella Typhi	3.3.2	No Mutation	Bangladesh	2018	Blood	This study
4	SEAP_10201111	ERS3400444	Salmonella Typhi	3.2.2	No Mutation	Bangladesh	2018	Blood	This study
5	SEAP_10300181	ERS3399796	Salmonella Typhi	2.0.1	No Mutation	Bangladesh	2017	Blood	This study
6	SEAP_10300237	ERS3400731	Salmonella Typhi	3.1.2	No Mutation	Bangladesh	2017	Blood	This study
7	SEAP_10300306	ERS3400335	Salmonella Typhi	3.2.2	R>Q Mutation	Bangladesh	2018	Blood	This study
8	SEAP_10400076	ERS3400323	Salmonella Typhi	2.3.3	No Mutation	Bangladesh	2017	Blood	This study
9	SEAP_10400222	ERS3400277	Salmonella Typhi	3.2.2	R>Q Mutation	Bangladesh	2017	Blood	This study
10	SEAP_10400230	ERS3399879	Salmonella Typhi	3.2.2	No Mutation	Bangladesh	2017	Blood	This study
11	SEAP_10400399	ERS3400271	Salmonella Typhi	4.3.1.3	R>L Mutation	Bangladesh	2017	Blood	This study
12	SEAP_10400411	ERS3399841	Salmonella Typhi	3.2.2	No Mutation	Bangladesh	2017	Blood	This study
13	SEAP_10400449	ERS3400263	Salmonella Typhi	3.2.2	R>Q Mutation	Bangladesh	2017	Blood	This study
14	SEAP_10400529	ERS3399792	Salmonella Typhi	2.0.1	No Mutation	Bangladesh	2017	Blood	This study
15	SEAP_10400630	ERS5447091	Salmonella Typhi	4.3.1.1	R>Q Mutation	Bangladesh	2017	Blood	This study
16	SEAP_10400947	ERS3400615	Salmonella Typhi	3.2.2	No Mutation	Bangladesh	2017	Blood	This study
17	SEAP_10400977	ERS3400250	Salmonella Typhi	4.3.1.1	R>Q Mutation	Bangladesh	2017	Blood	This study
18	SEAP_10400994	ERS3400593	Salmonella Typhi	4.3.1.3	No Mutation	Bangladesh	2018	Blood	This study
19	SEAP_10401242	ERS3400483	Salmonella Typhi	2.0.1	No Mutation	Bangladesh	2018	Blood	This study
20	SEAP_10401292	ERS3400492	Salmonella Typhi	4.3.1.1	No Mutation	Bangladesh	2018	Blood	This study
21	SEAP_10500221	ERS3400430	Salmonella Typhi	4.3.1.1	No Mutation	Bangladesh	2018	Blood	This study
22	SEAP_11000075	ERS3400280	Salmonella Typhi	4.3.1.1	R>Q Mutation	Bangladesh	2017	Blood	This study
23	SEAP_11000383	ERS3399859	Salmonella Typhi	3.2.2	No Mutation	Bangladesh	2017	Blood	This study
24	SEAP_11000393	ERS3399771	Salmonella Typhi	2.3.3	No Mutation	Bangladesh	2017	Blood	This study
25	SEAP_11000493	ERS3400256	Salmonella Typhi	3.3.2	R>Q Mutation	Bangladesh	2017	Blood	This study
26	SEAP_11000513	ERS3400652	Salmonella Typhi	4.3.1.1	R>Q Mutation	Bangladesh	2017	Blood	This study
27	SEAP_11000545	ERS3400334	Salmonella Typhi	3.2.2	R>Q Mutation	Bangladesh	2017	Blood	This study
28	SEAP_11000813	ERS3400437	Salmonella Typhi	4.3.1.1	R>Q Mutation	Bangladesh	2018	Blood	This study
29	SEAP_11100015	ERS3400328	Salmonella Typhi	4.3.1.1	R>Q Mutation	Bangladesh	2017	Blood	This study
30	SEAP_11100298	ERS3400262	Salmonella Typhi	4.3.1.1	R>Q Mutation	Bangladesh	2017	Blood	This study
31	SEAP_11100333	ERS3399763	Salmonella Typhi	3.2.2	R>Q Mutation	Bangladesh	2017	Blood	This study
32	SEAP_11100478	ERS3400333	Salmonella Typhi	2.3.3	R>Q Mutation	Bangladesh	2017	Blood	This study
33	SEAP_11100545	ERS3400558	Salmonella Typhi	4.3.1.1	No Mutation	Bangladesh	2018	Blood	This study
34	SEAP_11100568	ERS3400520	Salmonella Typhi	4.3.1.3	No Mutation	Bangladesh	2018	Blood	This study
35	SEAP_11100621	ERS3400495	Salmonella Typhi	2.3.3	No Mutation	Bangladesh	2018	Blood	This study
36	SEAP_11100662	ERS3400467	Salmonella Typhi	3.2.2	No Mutation	Bangladesh	2018	Blood	This study
37	SEAP_11200566	ERS3400337	Salmonella Typhi	4.3.1.1	R>Q Mutation	Bangladesh	2017	Blood	This study
38	SEAP_11200607	ERS3400249	Salmonella Typhi	3.2.2	R>Q Mutation	Bangladesh	2017	Blood	This study
39	SEAP_11200649	ERS3400330	Salmonella Typhi	4.3.1.1	R>Q Mutation	Bangladesh	2018	Blood	This study
40	SEAP_11200817	ERS3400541	Salmonella Typhi	3.2.2	No Mutation	Bangladesh	2018	Blood	This study
41	SEAP_11201021	ERS3400419	Salmonella Typhi	4.3.1.1	No Mutation	Bangladesh	2018	Blood	This study
42	SEAP_11400073	ERS3400144	Salmonella Typhi	4.3.1.1	No Mutation	Bangladesh	2017	Blood	This study
43	SEAP_11400090	ERS3400115	Salmonella Typhi	3.2.2	No Mutation	Bangladesh	2017	Blood	This study
44	SEAP_11400095	ERS3400121	Salmonella Typhi	4.3.1.1	No Mutation	Bangladesh	2017	Blood	This study
45	SEAP_11400102	ERS3400125	Salmonella Typhi	2.3.3	No Mutation	Bangladesh	2017	Blood	This study
46	SEAP_11400168	ERS3400067	Salmonella Typhi	3.3.2	R>Q Mutation	Bangladesh	2017	Blood	This study
47	SEAP_11400228	ERS3400019	Salmonella Typhi	3.2.2	No Mutation	Bangladesh	2017	Blood	This study
48	SEAP_11400278	ERS3400346	Salmonella Typhi	3.3.2	R>Q Mutation	Bangladesh	2018	Blood	This study
49	SEAP_11400320	ERS3399970	Salmonella Typhi	2.3.3	No Mutation	Bangladesh	2018	Blood	This study
50	SEAP_11400321	ERS3400344	Salmonella Typhi	4.3.1.1	R>Q Mutation	Bangladesh	2018	Blood	This study
51	SEAP_11400326	ERS3400343	Salmonella Typhi	4.3.1.1	R>Q Mutation	Bangladesh	2018	Blood	This study
52	SEAP_11400370	ERS3399915	Salmonella Typhi	4.3.1.3	R>L Mutation	Bangladesh	2018	Blood	This study
53	SEAP_11500003	ERS3400210	Salmonella Typhi	2.0.1	No Mutation	Bangladesh	2017	Blood	This study
54	SEAP_11500006	ERS3400183	Salmonella Typhi	4.3.1.1	R>Q Mutation	Bangladesh	2017	Blood	This study
55	SEAP_11500077	ERS3400142	Salmonella Typhi	3.2.2	R>Q Mutation	Bangladesh	2017	Blood	This study
56	SEAP_11500082	ERS3400110	Salmonella Typhi	3.2.2	R>Q Mutation	Bangladesh	2017	Blood	This study
57	SEAP_11500084	ERS3400116	Salmonella Typhi	3.2.2	No Mutation	Bangladesh	2017	Blood	This study
58	SEAP_11500092	ERS3400124	Salmonella Typhi	3.2.2	No Mutation	Bangladesh	2017	Blood	This study
59	SEAP_11500133	ERS3400047	Salmonella Typhi	3.2.2	No Mutation	Bangladesh	2017	Blood	This study
60	SEAP_11500182	ERS3400342	Salmonella Typhi	4.3.1.1	No Mutation	Bangladesh	2018	Blood	This study
61	SEAP_11500189	ERS3400005	Salmonella Typhi	3.2.2	No Mutation	Bangladesh	2018	Blood	This study
62	SEAP_11500301	ERS3400356	Salmonella Typhi	4.3.1.3	No Mutation	Bangladesh	2018	Blood	This study
63	SEAP_11600003	ERS3400208	Salmonella Typhi	2.3.3	R>L Mutation	Bangladesh	2017	Blood	This study
64	SEAP_11600096	ERS3400126	Salmonella Typhi	4.3.1.1	No Mutation	Bangladesh	2017	Blood	This study
65	SEAP_11600124	ERS3400090	Salmonella Typhi	2.3.3	No Mutation	Bangladesh	2017	Blood	This study
66	SEAP_11600171	ERS3400196	Salmonella Typhi	3.3.2	No Mutation	Bangladesh	2017	Blood	This study
67	SEAP_11600324	ERS3399951	Salmonella Typhi	4.3.1.1	No Mutation	Bangladesh	2018	Blood	This study
68	SEAP_11600354	ERS3399943	Salmonella Typhi	4.3.1.3	No Mutation	Bangladesh	2018	Blood	This study
69	SEAP_11600355	ERS3399941	Salmonella Typhi	4.3.1.1	No Mutation	Bangladesh	2018	Blood	This study
70	SEAP_11700024	ERS3400376	Salmonella Typhi	3.2.2	No Mutation	Bangladesh	2016	Blood	This study
71	SEAP_11700123	ERS3400283	Salmonella Typhi	4.3.1.1	R>Q Mutation	Bangladesh	2016	Blood	This study
72	SEAP_11800020	ERS3400296	Salmonella Typhi	4.3.1.2	No Mutation	Bangladesh	2017	Blood	This study
73	SEAP_12000038	ERS3400204	Salmonella Typhi	4.3.1.1	R>Q Mutation	Bangladesh	2017	Blood	This study
74	SEAP_12100019	ERS3400212	Salmonella Typhi	2.3.3	No Mutation	Bangladesh	2016	Blood	This study
75	SEAP_12100049	ERS3400226	Salmonella Typhi	4.3.1.1	R>Q Mutation	Bangladesh	2016	Blood	This study
76	SEAP_12200001	ERS3400318	Salmonella Typhi	4.3.1.1	R>Q Mutation	Bangladesh	2016	Blood	This study
77	SEAP_12300056	ERS3399894	Salmonella Typhi	3.2.2	No Mutation	Bangladesh	2016	Blood	This study
78	SEAP_12300069	ERS3399897	Salmonella Typhi	4.3.1.1	No Mutation	Bangladesh	2016	Blood	This study
79	SEAP_13100016	ERS3400240	Salmonella Typhi	4.3.1.1	R>Q Mutation	Bangladesh	2018	Blood	This study
80	SEAP_11400033	ERS3400152	Salmonella Typhi	4.3.1.3	No Mutation	Bangladesh	2017	Blood	This study
81	S10873	ERS3650045	Salmonella Typhi	4.3.1.1	R>Q Mutation	Bangladesh	2016	Blood	Yogesh et al
82	S11780	ERS3650046	Salmonella Typhi	4.3.1.1	R>Q Mutation	Bangladesh	2016	Blood	Yogesh et al
83	S11783	ERS3650047	Salmonella Typhi	4.3.1.1	R>Q Mutation	Bangladesh	2016	Blood	Yogesh et al
84	S15604	ERS3650048	Salmonella Typhi	4.3.1.1	R>Q Mutation	Bangladesh	2016	Blood	Yogesh et al
85	S15619	ERS3650049	Salmonella Typhi	4.3.1.1	R>Q Mutation	Bangladesh	2016	Blood	Yogesh et al
86	S3158	ERS3650041	Salmonella Typhi	4.3.1.1	R>Q Mutation	Bangladesh	2014	Blood	Yogesh et al
87	S4305	ERS3650042	Salmonella Typhi	4.3.1.1	R>Q Mutation	Bangladesh	2014	Blood	Yogesh et al
88	S4946	ERS3650037	Salmonella Typhi	4.3.1.1	R>Q Mutation	Bangladesh	2013	Blood	Yogesh et al
89	S5330	ERS3650043	Salmonella Typhi	4.3.1.1	R>Q Mutation	Bangladesh	2014	Blood	Yogesh et al
90	S5740	ERS3650038	Salmonella Typhi	4.3.1.1	R>Q Mutation	Bangladesh	2013	Blood	Yogesh et al
91	S6149	ERS3650039	Salmonella Typhi	4.3.1.1	R>Q Mutation	Bangladesh	2014	Blood	Yogesh et al
92	S7246	ERS3650044	Salmonella Typhi	4.3.1.1	R>Q Mutation	Bangladesh	2015	Blood	Yogesh et al
93	311189_201186	ERR2663461	Salmonella Typhi	4.3.1.3	No Mutation	Bangladesh	2001	Blood	Tanmoy et al
94	311189_203186	ERR2663462	Salmonella Typhi	4.3.1.3	No Mutation	Bangladesh	2001	Blood	Tanmoy et al
95	311189_204186	ERR2663463	Salmonella Typhi	4.3.1.3	No Mutation	Bangladesh	2001	Blood	Tanmoy et al
96	311189_206186	ERR2663464	Salmonella Typhi	4.3.1.3	No Mutation	Bangladesh	2001	Blood	Tanmoy et al
97	311189_207186	ERR2663465	Salmonella Typhi	4.3.1.3	No Mutation	Bangladesh	2001	Blood	Tanmoy et al
98	311189_208103	ERR2663466	Salmonella Typhi	4.3.1.1	No Mutation	Bangladesh	1999	Blood	Tanmoy et al
99	311189_208186	ERR2663467	Salmonella Typhi	4.3.1.3	No Mutation	Bangladesh	2001	Blood	Tanmoy et al
100	311189_209186	ERR2663468	Salmonella Typhi	4.3.1.1	No Mutation	Bangladesh	2001	Blood	Tanmoy et al
101	311189_210186	ERR2663469	Salmonella Typhi	4.3.1.3	No Mutation	Bangladesh	2001	Blood	Tanmoy et al
102	311189_211186	ERR2663470	Salmonella Typhi	4.3.1	No Mutation	Bangladesh	2001	Blood	Tanmoy et al
103	311189_212186	ERR2663471	Salmonella Typhi	4.3.1.3	No Mutation	Bangladesh	2001	Blood	Tanmoy et al
104	311189_213186	ERR2663472	Salmonella Typhi	4.3.1.3	No Mutation	Bangladesh	2001	Blood	Tanmoy et al
105	311189_214186	ERR2663473	Salmonella Typhi	4.3.1.3	No Mutation	Bangladesh	2001	Blood	Tanmoy et al
106	311189_215186	ERR2663474	Salmonella Typhi	4.3.1.3	No Mutation	Bangladesh	2002	Blood	Tanmoy et al
107	311189_216103	ERR2663475	Salmonella Typhi	3.3.2	No Mutation	Bangladesh	1999	Blood	Tanmoy et al
108	311189_217103	ERR2663476	Salmonella Typhi	2.3.3	No Mutation	Bangladesh	1999	Blood	Tanmoy et al
109	311189_217186	ERR2663477	Salmonella Typhi	4.3.1.1	No Mutation	Bangladesh	2002	Blood	Tanmoy et al
110	311189_218186	ERR2663478	Salmonella Typhi	4.3.1.3	No Mutation	Bangladesh	2002	Blood	Tanmoy et al
111	311189_219186	ERR2663479	Salmonella Typhi	4.3.1.3	No Mutation	Bangladesh	2002	Blood	Tanmoy et al
112	311189_220186	ERR2663480	Salmonella Typhi	4.3.1.3	No Mutation	Bangladesh	2002	Blood	Tanmoy et al
113	311189_221186	ERR2663481	Salmonella Typhi	4.3.1.3	No Mutation	Bangladesh	2002	Blood	Tanmoy et al
114	311189_222186	ERR2663482	Salmonella Typhi	3.3.2	No Mutation	Bangladesh	2002	Blood	Tanmoy et al
115	311189_223186	ERR2663483	Salmonella Typhi	4.3.1.3	No Mutation	Bangladesh	2002	Blood	Tanmoy et al
116	311189_224186	ERR2663484	Salmonella Typhi	4.3.1.3	No Mutation	Bangladesh	2002	Blood	Tanmoy et al
117	311189_225186	ERR2663485	Salmonella Typhi	4.3.1.3	No Mutation	Bangladesh	2002	Blood	Tanmoy et al
118	311189_226186	ERR2663486	Salmonella Typhi	4.3.1.3	No Mutation	Bangladesh	2002	Blood	Tanmoy et al
119	311189_230186	ERR2663488	Salmonella Typhi	4.3.1.1	No Mutation	Bangladesh	2002	Blood	Tanmoy et al
120	311189_231186	ERR2663489	Salmonella Typhi	4.3.1.1	No Mutation	Bangladesh	2005	Blood	Tanmoy et al
121	311189_232103	ERR2663490	Salmonella Typhi	2.3.3	No Mutation	Bangladesh	1999	Blood	Tanmoy et al
122	311189_234186	ERR2663491	Salmonella Typhi	4.3.1.1	No Mutation	Bangladesh	2005	Blood	Tanmoy et al
123	311189_235103	ERR2663492	Salmonella Typhi	4.3.1.1	No Mutation	Bangladesh	1999	Blood	Tanmoy et al
124	311189_235186	ERR2663493	Salmonella Typhi	3.3.2	No Mutation	Bangladesh	2005	Blood	Tanmoy et al
125	311189_236186	ERR2663494	Salmonella Typhi	4.3.1.1	No Mutation	Bangladesh	2005	Blood	Tanmoy et al
126	311189_237103	ERR2663495	Salmonella Typhi	3.3.2	No Mutation	Bangladesh	1999	Blood	Tanmoy et al
127	311189_237186	ERR2663496	Salmonella Typhi	4.3.1.1	No Mutation	Bangladesh	2005	Blood	Tanmoy et al
128	311189_238186	ERR2663497	Salmonella Typhi	4.3.1.1	No Mutation	Bangladesh	2005	Blood	Tanmoy et al
129	311189_239103	ERR2663498	Salmonella Typhi	2.3.3	No Mutation	Bangladesh	1999	Blood	Tanmoy et al
130	311189_239186	ERR2663499	Salmonella Typhi	3.3.2	No Mutation	Bangladesh	2005	Blood	Tanmoy et al
131	311189_240186	ERR2663500	Salmonella Typhi	4.3.1.1	No Mutation	Bangladesh	2005	Blood	Tanmoy et al
132	311189_241186	ERR2663501	Salmonella Typhi	4.3.1.1	No Mutation	Bangladesh	2005	Blood	Tanmoy et al
133	311189_242186	ERR2663502	Salmonella Typhi	4.3.1.1	No Mutation	Bangladesh	2005	Blood	Tanmoy et al
134	311189_243186	ERR2663503	Salmonella Typhi	3.3.2	No Mutation	Bangladesh	2005	Blood	Tanmoy et al
135	311189_244103	ERR2663504	Salmonella Typhi	4.3.1.1	No Mutation	Bangladesh	1999	Blood	Tanmoy et al
136	311189_244186	ERR2663505	Salmonella Typhi	4.3.1.1	No Mutation	Bangladesh	2005	Blood	Tanmoy et al
137	311189_245103	ERR2663506	Salmonella Typhi	4.3.1.1	No Mutation	Bangladesh	1999	Blood	Tanmoy et al
138	311189_245186	ERR2663507	Salmonella Typhi	2.3.3	No Mutation	Bangladesh	2005	Blood	Tanmoy et al
139	311189_246103	ERR2663508	Salmonella Typhi	4.3.1.1	No Mutation	Bangladesh	1999	Blood	Tanmoy et al
140	311189_246186	ERR2663509	Salmonella Typhi	3.2.2	No Mutation	Bangladesh	2005	Blood	Tanmoy et al
141	311189_247103	ERR2663510	Salmonella Typhi	3.3.2	No Mutation	Bangladesh	1999	Blood	Tanmoy et al
142	311189_247186	ERR2663511	Salmonella Typhi	2.5	No Mutation	Bangladesh	2005	Blood	Tanmoy et al
143	311189_248186	ERR2663512	Salmonella Typhi	4.3.1.3	No Mutation	Bangladesh	2005	Blood	Tanmoy et al
144	311189_249103	ERR2663513	Salmonella Typhi	3.3.2	No Mutation	Bangladesh	1999	Blood	Tanmoy et al
145	311189_249186	ERR2663514	Salmonella Typhi	3.3.2	No Mutation	Bangladesh	2005	Blood	Tanmoy et al
146	311189_250103	ERR2663515	Salmonella Typhi	2.3.3	No Mutation	Bangladesh	1999	Blood	Tanmoy et al
147	311189_250186	ERR2663516	Salmonella Typhi	4.3.1.1	No Mutation	Bangladesh	2005	Blood	Tanmoy et al
148	311189_251103	ERR2663517	Salmonella Typhi	4.3.1.1	No Mutation	Bangladesh	1999	Blood	Tanmoy et al
149	311189_251186	ERR2663518	Salmonella Typhi	4.3.1.1	No Mutation	Bangladesh	2005	Blood	Tanmoy et al
150	311189_252186	ERR2663519	Salmonella Typhi	4.3.1.3	No Mutation	Bangladesh	2005	Blood	Tanmoy et al
151	311189_253103	ERR2663520	Salmonella Typhi	4.3.1.1	No Mutation	Bangladesh	1999	Blood	Tanmoy et al
152	311189_253186	ERR2663521	Salmonella Typhi	2	No Mutation	Bangladesh	2005	Blood	Tanmoy et al
153	311189_254186	ERR2663522	Salmonella Typhi	4.3.1.1	No Mutation	Bangladesh	2006	Blood	Tanmoy et al
154	311189_255186	ERR2663523	Salmonella Typhi	4.3.1.1	No Mutation	Bangladesh	2006	Blood	Tanmoy et al
155	311189_256103	ERR2663524	Salmonella Typhi	3.3.2	No Mutation	Bangladesh	1999	Blood	Tanmoy et al
156	311189_256186	ERR2663525	Salmonella Typhi	4.3.1.1	No Mutation	Bangladesh	2006	Blood	Tanmoy et al
157	311189_257103	ERR2663526	Salmonella Typhi	3.3.2	No Mutation	Bangladesh	2000	Blood	Tanmoy et al
158	311189_257186	ERR2663527	Salmonella Typhi	4.3.1.1	No Mutation	Bangladesh	2006	Blood	Tanmoy et al
159	311189_258103	ERR2663528	Salmonella Typhi	4.3.1	No Mutation	Bangladesh	2000	Blood	Tanmoy et al
160	311189_258186	ERR2663529	Salmonella Typhi	2.2	No Mutation	Bangladesh	2006	Blood	Tanmoy et al
161	311189_259103	ERR2663530	Salmonella Typhi	4.3.1.3	No Mutation	Bangladesh	2000	Blood	Tanmoy et al
162	311189_259186	ERR2663531	Salmonella Typhi	4.3.1.3	No Mutation	Bangladesh	2006	Blood	Tanmoy et al
163	311189_261186	ERR2663532	Salmonella Typhi	3.3.2	No Mutation	Bangladesh	2006	Blood	Tanmoy et al
164	311189_262103	ERR2663533	Salmonella Typhi	4.3.1	No Mutation	Bangladesh	2000	Blood	Tanmoy et al
165	311189_262186	ERR2663534	Salmonella Typhi	4.3.1.1	No Mutation	Bangladesh	2006	Blood	Tanmoy et al
166	311189_263103	ERR2663535	Salmonella Typhi	4.3.1.1	No Mutation	Bangladesh	2000	Blood	Tanmoy et al
167	311189_263186	ERR2663536	Salmonella Typhi	4.3.1.1	No Mutation	Bangladesh	2006	Blood	Tanmoy et al
168	311189_264103	ERR2663537	Salmonella Typhi	4.3.1.3	No Mutation	Bangladesh	2000	Blood	Tanmoy et al
169	311189_264186	ERR2663538	Salmonella Typhi	4.3.1.1	No Mutation	Bangladesh	2006	Blood	Tanmoy et al
170	311189_265103	ERR2663539	Salmonella Typhi	4.3.1.3	No Mutation	Bangladesh	2000	Blood	Tanmoy et al
171	311189_265186	ERR2663540	Salmonella Typhi	4.3.1.3	No Mutation	Bangladesh	2006	Blood	Tanmoy et al
172	311189_266186	ERR2663541	Salmonella Typhi	2.1.7	No Mutation	Bangladesh	2006	Blood	Tanmoy et al
173	311189_267186	ERR2663543	Salmonella Typhi	3.3.2.Bd1	No Mutation	Bangladesh	2006	Blood	Tanmoy et al
174	311189_268103	ERR2663544	Salmonella Typhi	3.3.2	No Mutation	Bangladesh	2000	Blood	Tanmoy et al
175	311189_268186	ERR2663545	Salmonella Typhi	4.3.1.1	No Mutation	Bangladesh	2006	Blood	Tanmoy et al
176	311189_269103	ERR2663546	Salmonella Typhi	4.3.1.3	No Mutation	Bangladesh	2000	Blood	Tanmoy et al
177	311189_269186	ERR2663547	Salmonella Typhi	4.3.1.1	No Mutation	Bangladesh	2006	Blood	Tanmoy et al
178	311189_270103	ERR2663548	Salmonella Typhi	4.3.1.3	No Mutation	Bangladesh	2000	Blood	Tanmoy et al
179	311189_270186	ERR2663549	Salmonella Typhi	4.3.1.1	No Mutation	Bangladesh	2006	Blood	Tanmoy et al
180	311189_271103	ERR2663550	Salmonella Typhi	4.3.1.3	No Mutation	Bangladesh	2000	Blood	Tanmoy et al
181	311189_271186	ERR2663551	Salmonella Typhi	4.3.1.1	No Mutation	Bangladesh	2006	Blood	Tanmoy et al
182	311189_272103	ERR2663552	Salmonella Typhi	3.3.2	No Mutation	Bangladesh	2000	Blood	Tanmoy et al
183	311189_272186	ERR2663553	Salmonella Typhi	3.2.2	No Mutation	Bangladesh	2006	Blood	Tanmoy et al
184	311189_273103	ERR2663554	Salmonella Typhi	4.3.1	No Mutation	Bangladesh	2000	Blood	Tanmoy et al
185	311189_273186	ERR2663555	Salmonella Typhi	4.3.1.1	No Mutation	Bangladesh	2006	Blood	Tanmoy et al
186	311189_274103	ERR2663556	Salmonella Typhi	4.3.1.3	No Mutation	Bangladesh	2000	Blood	Tanmoy et al
187	311189_275103	ERR2663557	Salmonella Typhi	4.3.1.3	No Mutation	Bangladesh	2000	Blood	Tanmoy et al
188	311189_276103	ERR2663558	Salmonella Typhi	4.3.1	No Mutation	Bangladesh	2000	Blood	Tanmoy et al
189	311189_276186	ERR2663559	Salmonella Typhi	3.2.2	No Mutation	Bangladesh	2006	Blood	Tanmoy et al
190	311189_277103	ERR2663560	Salmonella Typhi	4.3.1	No Mutation	Bangladesh	2000	Blood	Tanmoy et al
191	311189_277186	ERR2663561	Salmonella Typhi	4.3.1.3	No Mutation	Bangladesh	2006	Blood	Tanmoy et al
192	311189_278103	ERR2663562	Salmonella Typhi	4.3.1	No Mutation	Bangladesh	2000	Blood	Tanmoy et al
193	311189_278186	ERR2663563	Salmonella Typhi	4.3.1.1	No Mutation	Bangladesh	2006	Blood	Tanmoy et al
194	311189_279103	ERR2663564	Salmonella Typhi	4.3.1.3	No Mutation	Bangladesh	2000	Blood	Tanmoy et al
195	311189_279186	ERR2663565	Salmonella Typhi	4.3.1.1	No Mutation	Bangladesh	2006	Blood	Tanmoy et al
196	311189_280186	ERR2663566	Salmonella Typhi	3.3.2	No Mutation	Bangladesh	2006	Blood	Tanmoy et al
197	311189_281186	ERR2663567	Salmonella Typhi	4.3.1.1	No Mutation	Bangladesh	2006	Blood	Tanmoy et al
198	311189_282103	ERR2663568	Salmonella Typhi	4.3.1	No Mutation	Bangladesh	2000	Blood	Tanmoy et al
199	311189_282186	ERR2663569	Salmonella Typhi	4.3.1.1	No Mutation	Bangladesh	2006	Blood	Tanmoy et al
200	311189_284103	ERR2663570	Salmonella Typhi	4.3.1	No Mutation	Bangladesh	2000	Blood	Tanmoy et al
201	311189_284186	ERR2663571	Salmonella Typhi	4.3.1.1	No Mutation	Bangladesh	2007	Blood	Tanmoy et al
202	311189_285103	ERR2663572	Salmonella Typhi	4.3.1	No Mutation	Bangladesh	2000	Blood	Tanmoy et al
203	311189_285186	ERR2663573	Salmonella Typhi	4.3.1.3	No Mutation	Bangladesh	2007	Blood	Tanmoy et al
204	311189_286103	ERR2663574	Salmonella Typhi	4.3.1.1	No Mutation	Bangladesh	2000	Blood	Tanmoy et al
205	311189_286186	ERR2663575	Salmonella Typhi	4.3.1.1	No Mutation	Bangladesh	2007	Blood	Tanmoy et al
206	311189_287103	ERR2663576	Salmonella Typhi	4.3.1.1	No Mutation	Bangladesh	2000	Blood	Tanmoy et al
207	311189_287186	ERR2663577	Salmonella Typhi	4.3.1.1	No Mutation	Bangladesh	2007	Blood	Tanmoy et al
208	311189_288186	ERR2663578	Salmonella Typhi	4.3.1.1	No Mutation	Bangladesh	2007	Blood	Tanmoy et al
209	311189_289103	ERR2663579	Salmonella Typhi	4.3.1	No Mutation	Bangladesh	2001	Blood	Tanmoy et al
210	311189_290103	ERR2663580	Salmonella Typhi	4.3.1.3	No Mutation	Bangladesh	2001	Blood	Tanmoy et al
211	311189_290186	ERR2663581	Salmonella Typhi	4.3.1.1	No Mutation	Bangladesh	2007	Blood	Tanmoy et al
212	311189_291103	ERR2663582	Salmonella Typhi	4.3.1.3	No Mutation	Bangladesh	2001	Blood	Tanmoy et al
213	311189_291186	ERR2663583	Salmonella Typhi	4.3.1.1	No Mutation	Bangladesh	2007	Blood	Tanmoy et al
214	311189_292103	ERR2663584	Salmonella Typhi	4.3.1.1	No Mutation	Bangladesh	2001	Blood	Tanmoy et al
215	311189_292186	ERR2663585	Salmonella Typhi	3.3.2.Bd1	No Mutation	Bangladesh	2007	Blood	Tanmoy et al
216	311189_293103	ERR2663586	Salmonella Typhi	4.3.1.2	No Mutation	Bangladesh	2001	Blood	Tanmoy et al
217	311189_293186	ERR2663587	Salmonella Typhi	4.3.1.1	No Mutation	Bangladesh	2007	Blood	Tanmoy et al
218	311189_294103	ERR2663588	Salmonella Typhi	2	No Mutation	Bangladesh	2001	Blood	Tanmoy et al
219	311189_295103	ERR2663590	Salmonella Typhi	4.3.1.2	No Mutation	Bangladesh	2001	Blood	Tanmoy et al
220	311189_296186	ERR2663591	Salmonella Typhi	4.3.1.1	No Mutation	Bangladesh	2007	Blood	Tanmoy et al
221	311189_301186	ERR2663592	Salmonella Typhi	4.3.1.3	No Mutation	Bangladesh	2002	Blood	Tanmoy et al
222	311189_302103	ERR2663593	Salmonella Typhi	4.3.1	No Mutation	Bangladesh	2000	Blood	Tanmoy et al
223	311189_302186	ERR2663594	Salmonella Typhi	4.3.1.1	No Mutation	Bangladesh	2006	Blood	Tanmoy et al
224	311189_303103	ERR2663595	Salmonella Typhi	4.3.1.3	No Mutation	Bangladesh	2000	Blood	Tanmoy et al
225	311189_303186	ERR2663596	Salmonella Typhi	2.1.7	No Mutation	Bangladesh	2007	Blood	Tanmoy et al
226	343076_201101	ERR2663597	Salmonella Typhi	4.3.1.1	No Mutation	Bangladesh	2007	Blood	Tanmoy et al
227	343076_201196	ERR2663598	Salmonella Typhi	4.3.1.1	No Mutation	Bangladesh	2008	Blood	Tanmoy et al
228	343076_202113	ERR2663599	Salmonella Typhi	4.3.1.1	No Mutation	Bangladesh	2007	Blood	Tanmoy et al
229	343076_202184	ERR2663600	Salmonella Typhi	3.3.2.Bd2	No Mutation	Bangladesh	2008	Blood	Tanmoy et al
230	343076_203125	ERR2663601	Salmonella Typhi	3.3.2.Bd1	No Mutation	Bangladesh	2007	Blood	Tanmoy et al
231	343076_203172	ERR2663602	Salmonella Typhi	4.3.1.3	No Mutation	Bangladesh	2008	Blood	Tanmoy et al
232	343076_204137	ERR2663603	Salmonella Typhi	4.3.1.1	No Mutation	Bangladesh	2007	Blood	Tanmoy et al
233	343076_204160	ERR2663604	Salmonella Typhi	4.3.1.3	No Mutation	Bangladesh	2008	Blood	Tanmoy et al
234	343076_205148	ERR2663605	Salmonella Typhi	4.3.1.3	No Mutation	Bangladesh	2004	Blood	Tanmoy et al
235	343076_205149	ERR2663606	Salmonella Typhi	3.3.2	No Mutation	Bangladesh	2007	Blood	Tanmoy et al
236	343076_206136	ERR2663607	Salmonella Typhi	3.2.2	No Mutation	Bangladesh	2005	Blood	Tanmoy et al
237	343076_206161	ERR2663608	Salmonella Typhi	4.3.1.3	No Mutation	Bangladesh	2007	Blood	Tanmoy et al
238	343076_207124	ERR2663609	Salmonella Typhi	4.3.1.1	No Mutation	Bangladesh	2005	Blood	Tanmoy et al
239	343076_207173	ERR2663610	Salmonella Typhi	4.3.1.3	No Mutation	Bangladesh	2007	Blood	Tanmoy et al
240	343076_208112	ERR2663611	Salmonella Typhi	3.2.2	No Mutation	Bangladesh	2005	Blood	Tanmoy et al
241	343076_209102	ERR2663612	Salmonella Typhi	4.3.1.1	No Mutation	Bangladesh	2007	Blood	Tanmoy et al
242	343076_209195	ERR2663613	Salmonella Typhi	4.3.1.3	No Mutation	Bangladesh	2005	Blood	Tanmoy et al
243	343076_210114	ERR2663614	Salmonella Typhi	4.3.1.1	No Mutation	Bangladesh	2007	Blood	Tanmoy et al
244	343076_210183	ERR2663615	Salmonella Typhi	2.3.3	No Mutation	Bangladesh	2005	Blood	Tanmoy et al
245	343076_211126	ERR2663616	Salmonella Typhi	4.3.1.1	No Mutation	Bangladesh	2007	Blood	Tanmoy et al
246	343076_211171	ERR2663617	Salmonella Typhi	4.3.1.1	No Mutation	Bangladesh	2005	Blood	Tanmoy et al
247	343076_212138	ERR2663618	Salmonella Typhi	4.3.1.1	No Mutation	Bangladesh	2007	Blood	Tanmoy et al
248	343076_212159	ERR2663619	Salmonella Typhi	4.3.1.1	No Mutation	Bangladesh	2005	Blood	Tanmoy et al
249	343076_213147	ERR2663620	Salmonella Typhi	4.3.1.1	No Mutation	Bangladesh	2005	Blood	Tanmoy et al
250	343076_213150	ERR2663621	Salmonella Typhi	3.3.2.Bd2	No Mutation	Bangladesh	2007	Blood	Tanmoy et al
251	343076_214135	ERR2663622	Salmonella Typhi	4.3.1.1	No Mutation	Bangladesh	2005	Blood	Tanmoy et al
252	343076_214162	ERR2663623	Salmonella Typhi	3.2.2	No Mutation	Bangladesh	2007	Blood	Tanmoy et al
253	343076_215123	ERR2663624	Salmonella Typhi	4.3.1.1	No Mutation	Bangladesh	2005	Blood	Tanmoy et al
254	343076_215174	ERR2663625	Salmonella Typhi	3.2.2	No Mutation	Bangladesh	2007	Blood	Tanmoy et al
255	343076_216111	ERR2663626	Salmonella Typhi	4.3.1.1	No Mutation	Bangladesh	2005	Blood	Tanmoy et al
256	343076_217103	ERR2663627	Salmonella Typhi	2	No Mutation	Bangladesh	2007	Blood	Tanmoy et al
257	343076_217194	ERR2663628	Salmonella Typhi	4.3.1.1	No Mutation	Bangladesh	2006	Blood	Tanmoy et al
258	343076_218115	ERR2663629	Salmonella Typhi	4.3.1.1	No Mutation	Bangladesh	2007	Blood	Tanmoy et al
259	343076_218182	ERR2663630	Salmonella Typhi	4.3.1.1	No Mutation	Bangladesh	2006	Blood	Tanmoy et al
260	343076_219127	ERR2663631	Salmonella Typhi	4.3.1.3	No Mutation	Bangladesh	2007	Blood	Tanmoy et al
261	343076_219170	ERR2663632	Salmonella Typhi	4.3.1.1	No Mutation	Bangladesh	2006	Blood	Tanmoy et al
262	343076_220139	ERR2663633	Salmonella Typhi	3.3.2.Bd2	No Mutation	Bangladesh	2009	Blood	Tanmoy et al
263	343076_220158	ERR2663634	Salmonella Typhi	4.3.1.1	No Mutation	Bangladesh	2006	Blood	Tanmoy et al
264	343076_221146	ERR2663635	Salmonella Typhi	4.3.1.1	No Mutation	Bangladesh	2006	Blood	Tanmoy et al
265	343076_221151	ERR2663636	Salmonella Typhi	4.3.1.1	No Mutation	Bangladesh	2008	Blood	Tanmoy et al
266	343076_222134	ERR2663637	Salmonella Typhi	4.3.1.1	No Mutation	Bangladesh	2006	Blood	Tanmoy et al
267	343076_222163	ERR2663638	Salmonella Typhi	4.3.1.1	No Mutation	Bangladesh	2008	Blood	Tanmoy et al
268	343076_223122	ERR2663639	Salmonella Typhi	4.3.1.1	No Mutation	Bangladesh	2006	Blood	Tanmoy et al
269	343076_223175	ERR2663640	Salmonella Typhi	4.3.1.1	No Mutation	Bangladesh	2008	Blood	Tanmoy et al
270	343076_224110	ERR2663641	Salmonella Typhi	3.3.2	No Mutation	Bangladesh	2006	Blood	Tanmoy et al
271	343076_224187	ERR2663642	Salmonella Typhi	4.3.1.1	No Mutation	Bangladesh	2008	Blood	Tanmoy et al
272	343076_225104	ERR2663643	Salmonella Typhi	4.1	No Mutation	Bangladesh	2008	Blood	Tanmoy et al
273	343076_225193	ERR2663644	Salmonella Typhi	4.3.1.1	No Mutation	Bangladesh	2006	Blood	Tanmoy et al
274	343076_226116	ERR2663645	Salmonella Typhi	3.2.2	No Mutation	Bangladesh	2008	Blood	Tanmoy et al
275	343076_226181	ERR2663646	Salmonella Typhi	3	No Mutation	Bangladesh	2006	Blood	Tanmoy et al
276	343076_227128	ERR2663647	Salmonella Typhi	4.3.1.1	No Mutation	Bangladesh	2008	Blood	Tanmoy et al
277	343076_228140	ERR2663648	Salmonella Typhi	3.3.2.Bd1	No Mutation	Bangladesh	2008	Blood	Tanmoy et al
278	343076_228157	ERR2663649	Salmonella Typhi	4.3.1.1	No Mutation	Bangladesh	2007	Blood	Tanmoy et al
279	343076_229145	ERR2663650	Salmonella Typhi	4.3.1.1	No Mutation	Bangladesh	2008	Blood	Tanmoy et al
280	343076_229152	ERR2663651	Salmonella Typhi	2	No Mutation	Bangladesh	2008	Blood	Tanmoy et al
281	343076_230133	ERR2663652	Salmonella Typhi	4.3.1.1	No Mutation	Bangladesh	2008	Blood	Tanmoy et al
282	343076_230164	ERR2663653	Salmonella Typhi	4.3.1.1	No Mutation	Bangladesh	2008	Blood	Tanmoy et al
283	343076_231121	ERR2663654	Salmonella Typhi	3.3.2.Bd1	No Mutation	Bangladesh	2008	Blood	Tanmoy et al
284	343076_231176	ERR2663655	Salmonella Typhi	4.3.1.1	No Mutation	Bangladesh	2008	Blood	Tanmoy et al
285	343076_232109	ERR2663656	Salmonella Typhi	4.3.1.1	No Mutation	Bangladesh	2008	Blood	Tanmoy et al
286	343076_232188	ERR2663657	Salmonella Typhi	4.3.1.1	No Mutation	Bangladesh	2008	Blood	Tanmoy et al
287	343076_233105	ERR2663658	Salmonella Typhi	4.3.1.1	No Mutation	Bangladesh	2008	Blood	Tanmoy et al
288	343076_233192	ERR2663659	Salmonella Typhi	4.3.1.3	No Mutation	Bangladesh	2008	Blood	Tanmoy et al
289	343076_234117	ERR2663660	Salmonella Typhi	4.3.1.3	No Mutation	Bangladesh	2008	Blood	Tanmoy et al
290	343076_234180	ERR2663661	Salmonella Typhi	2.0.1	No Mutation	Bangladesh	2004	Blood	Tanmoy et al
291	343076_235168	ERR2663662	Salmonella Typhi	3.2.2	No Mutation	Bangladesh	2004	Blood	Tanmoy et al
292	343076_236141	ERR2663663	Salmonella Typhi	4.3.1.3	No Mutation	Bangladesh	2008	Blood	Tanmoy et al
293	343076_236156	ERR2663664	Salmonella Typhi	2.3.3	No Mutation	Bangladesh	2004	Blood	Tanmoy et al
294	343076_237144	ERR2663665	Salmonella Typhi	3.2.2	No Mutation	Bangladesh	2004	Blood	Tanmoy et al
295	343076_237153	ERR2663666	Salmonella Typhi	4.3.1.1	No Mutation	Bangladesh	2008	Blood	Tanmoy et al
296	343076_238132	ERR2663667	Salmonella Typhi	4.3.1.1	No Mutation	Bangladesh	2004	Blood	Tanmoy et al
297	343076_238165	ERR2663668	Salmonella Typhi	4.3.1.1	No Mutation	Bangladesh	2008	Blood	Tanmoy et al
298	343076_239120	ERR2663669	Salmonella Typhi	4.3.1.1	No Mutation	Bangladesh	2004	Blood	Tanmoy et al
299	343076_239177	ERR2663670	Salmonella Typhi	4.3.1.1	No Mutation	Bangladesh	2008	Blood	Tanmoy et al
300	343076_240108	ERR2663671	Salmonella Typhi	3.3.2	No Mutation	Bangladesh	2005	Blood	Tanmoy et al
301	343076_240189	ERR2663672	Salmonella Typhi	2	No Mutation	Bangladesh	2008	Blood	Tanmoy et al
302	343076_241106	ERR2663673	Salmonella Typhi	2	No Mutation	Bangladesh	2008	Blood	Tanmoy et al
303	343076_241191	ERR2663674	Salmonella Typhi	4.3.1.1	No Mutation	Bangladesh	2005	Blood	Tanmoy et al
304	343076_242118	ERR2663675	Salmonella Typhi	4.3.1.1	No Mutation	Bangladesh	2008	Blood	Tanmoy et al
305	343076_242179	ERR2663676	Salmonella Typhi	3.2.2	No Mutation	Bangladesh	2005	Blood	Tanmoy et al
306	343076_243130	ERR2663677	Salmonella Typhi	4.3.1.3	No Mutation	Bangladesh	2008	Blood	Tanmoy et al
307	343076_243167	ERR2663678	Salmonella Typhi	4.3.1.3	No Mutation	Bangladesh	2005	Blood	Tanmoy et al
308	343076_244142	ERR2663679	Salmonella Typhi	4.3.1.1	No Mutation	Bangladesh	2008	Blood	Tanmoy et al
309	343076_244155	ERR2663680	Salmonella Typhi	3.2.2	No Mutation	Bangladesh	2005	Blood	Tanmoy et al
310	343076_245154	ERR2663681	Salmonella Typhi	4.3.1.1	No Mutation	Bangladesh	2008	Blood	Tanmoy et al
311	343076_246166	ERR2663682	Salmonella Typhi	4.3.1.3	No Mutation	Bangladesh	2008	Blood	Tanmoy et al
312	343076_247178	ERR2663683	Salmonella Typhi	4.3.1.3	No Mutation	Bangladesh	2008	Blood	Tanmoy et al
313	343076_248190	ERR2663684	Salmonella Typhi	2	No Mutation	Bangladesh	2008	Blood	Tanmoy et al
314	343076_249107	ERR2663685	Salmonella Typhi	4.3.1.3	No Mutation	Bangladesh	2008	Blood	Tanmoy et al
315	343076_250119	ERR2663686	Salmonella Typhi	4.3.1.3	No Mutation	Bangladesh	2008	Blood	Tanmoy et al
316	343076_251131	ERR2663687	Salmonella Typhi	4.3.1.1	No Mutation	Bangladesh	2009	Blood	Tanmoy et al
317	343076_252143	ERR2663688	Salmonella Typhi	4.3.1.1	No Mutation	Bangladesh	2009	Blood	Tanmoy et al
318	343076_253155	ERR2663689	Salmonella Typhi	3.3.2.Bd2	No Mutation	Bangladesh	2009	Blood	Tanmoy et al
319	343076_254167	ERR2663690	Salmonella Typhi	3.3.2.Bd2	No Mutation	Bangladesh	2009	Blood	Tanmoy et al
320	343076_255179	ERR2663691	Salmonella Typhi	4.3.1.1	No Mutation	Bangladesh	2009	Blood	Tanmoy et al
321	343076_256191	ERR2663692	Salmonella Typhi	3.3.2.Bd1	No Mutation	Bangladesh	2009	Blood	Tanmoy et al
322	343076_257108	ERR2663693	Salmonella Typhi	4.3.1.3	No Mutation	Bangladesh	2009	Blood	Tanmoy et al
323	343076_258120	ERR2663694	Salmonella Typhi	4.3.1.1	No Mutation	Bangladesh	2009	Blood	Tanmoy et al
324	343076_259132	ERR2663695	Salmonella Typhi	3.3.2.Bd2	No Mutation	Bangladesh	2009	Blood	Tanmoy et al
325	343076_260144	ERR2663696	Salmonella Typhi	4.3.1.1	No Mutation	Bangladesh	2009	Blood	Tanmoy et al
326	343076_261156	ERR2663697	Salmonella Typhi	4.3.1.3	No Mutation	Bangladesh	2009	Blood	Tanmoy et al
327	343076_262168	ERR2663698	Salmonella Typhi	4.3.1.1	No Mutation	Bangladesh	2009	Blood	Tanmoy et al
328	343076_263180	ERR2663699	Salmonella Typhi	3.3.2	No Mutation	Bangladesh	2009	Blood	Tanmoy et al
329	343076_264192	ERR2663700	Salmonella Typhi	3.3.2.Bd2	No Mutation	Bangladesh	2009	Blood	Tanmoy et al
330	343076_265109	ERR2663701	Salmonella Typhi	3.2.2	No Mutation	Bangladesh	2009	Blood	Tanmoy et al
331	343076_266121	ERR2663702	Salmonella Typhi	2.2	No Mutation	Bangladesh	2009	Blood	Tanmoy et al
332	343076_267133	ERR2663703	Salmonella Typhi	4.3.1.3	No Mutation	Bangladesh	2009	Blood	Tanmoy et al
333	343076_268145	ERR2663704	Salmonella Typhi	3.2.2	No Mutation	Bangladesh	2009	Blood	Tanmoy et al
334	343076_269157	ERR2663705	Salmonella Typhi	3.3.2	No Mutation	Bangladesh	2009	Blood	Tanmoy et al
335	343076_270169	ERR2663706	Salmonella Typhi	3.3.2.Bd1	No Mutation	Bangladesh	2009	Blood	Tanmoy et al
336	343076_271181	ERR2663707	Salmonella Typhi	4.3.1.3	No Mutation	Bangladesh	2009	Blood	Tanmoy et al
337	343076_272193	ERR2663708	Salmonella Typhi	4.3.1.1	No Mutation	Bangladesh	2009	Blood	Tanmoy et al
338	343076_273110	ERR2663709	Salmonella Typhi	3.2.2	No Mutation	Bangladesh	2009	Blood	Tanmoy et al
339	343076_274122	ERR2663710	Salmonella Typhi	4.3.1.3	No Mutation	Bangladesh	2009	Blood	Tanmoy et al
340	343076_275134	ERR2663711	Salmonella Typhi	4.3.1.3	No Mutation	Bangladesh	2004	Blood	Tanmoy et al
341	343076_276146	ERR2663712	Salmonella Typhi	4.3.1.1	No Mutation	Bangladesh	2004	Blood	Tanmoy et al
342	343076_277158	ERR2663713	Salmonella Typhi	4.3.1.3	No Mutation	Bangladesh	2004	Blood	Tanmoy et al
343	343076_278170	ERR2663714	Salmonella Typhi	4.3.1.1	No Mutation	Bangladesh	2004	Blood	Tanmoy et al
344	343076_279182	ERR2663715	Salmonella Typhi	4.3.1.1	No Mutation	Bangladesh	2005	Blood	Tanmoy et al
345	343076_280194	ERR2663716	Salmonella Typhi	4.3.1.1	No Mutation	Bangladesh	2005	Blood	Tanmoy et al
346	343076_282123	ERR2663717	Salmonella Typhi	4.3.1.1	No Mutation	Bangladesh	2005	Blood	Tanmoy et al
347	343076_283135	ERR2663718	Salmonella Typhi	4.3.1.1	No Mutation	Bangladesh	2006	Blood	Tanmoy et al
348	343076_284147	ERR2663719	Salmonella Typhi	4.3.1.1	No Mutation	Bangladesh	2006	Blood	Tanmoy et al
349	343076_285159	ERR2663720	Salmonella Typhi	3.2.2	No Mutation	Bangladesh	2006	Blood	Tanmoy et al
350	343076_286171	ERR2663721	Salmonella Typhi	4.3.1.1	No Mutation	Bangladesh	2006	Blood	Tanmoy et al
351	343076_287183	ERR2663722	Salmonella Typhi	4.3.1.1	No Mutation	Bangladesh	2006	Blood	Tanmoy et al
352	343076_288195	ERR2663723	Salmonella Typhi	4.3.1	No Mutation	Bangladesh	2006	Blood	Tanmoy et al
353	343076_289112	ERR2663724	Salmonella Typhi	4.3.1.3	No Mutation	Bangladesh	2007	Blood	Tanmoy et al
354	343076_290124	ERR2663725	Salmonella Typhi	3.2.2	No Mutation	Bangladesh	2007	Blood	Tanmoy et al
355	343076_291136	ERR2663726	Salmonella Typhi	4.3.1.1	No Mutation	Bangladesh	2007	Blood	Tanmoy et al
356	343076_292148	ERR2663727	Salmonella Typhi	4.3.1.1	No Mutation	Bangladesh	2007	Blood	Tanmoy et al
357	343076_293160	ERR2663728	Salmonella Typhi	4.3.1.1	No Mutation	Bangladesh	2007	Blood	Tanmoy et al
358	343076_294172	ERR2663729	Salmonella Typhi	4.3.1.1	No Mutation	Bangladesh	2007	Blood	Tanmoy et al
359	343076_295184	ERR2663730	Salmonella Typhi	4.3.1.1	No Mutation	Bangladesh	2007	Blood	Tanmoy et al
360	343076_296196	ERR2663731	Salmonella Typhi	3.3.2.Bd1	No Mutation	Bangladesh	2008	Blood	Tanmoy et al
361	343077_201101	ERR2663732	Salmonella Typhi	4.3.1.1	No Mutation	Bangladesh	2013	Blood	Tanmoy et al
362	343077_201196	ERR2663733	Salmonella Typhi	4.3.1.1	No Mutation	Bangladesh	2013	Blood	Tanmoy et al
363	343077_202113	ERR2663734	Salmonella Typhi	4.3.1.3	No Mutation	Bangladesh	2013	Blood	Tanmoy et al
364	343077_202184	ERR2663735	Salmonella Typhi	4.3.1.1	No Mutation	Bangladesh	2013	Blood	Tanmoy et al
365	343077_203125	ERR2663736	Salmonella Typhi	2.3.3	No Mutation	Bangladesh	2013	Blood	Tanmoy et al
366	343077_203172	ERR2663737	Salmonella Typhi	4.3.1.3	No Mutation	Bangladesh	2013	Blood	Tanmoy et al
367	343077_204137	ERR2663738	Salmonella Typhi	2.3.3	No Mutation	Bangladesh	2013	Blood	Tanmoy et al
368	343077_204160	ERR2663739	Salmonella Typhi	3.2.2	No Mutation	Bangladesh	2013	Blood	Tanmoy et al
369	343077_205148	ERR2663740	Salmonella Typhi	4.3.1.3	No Mutation	Bangladesh	2013	Blood	Tanmoy et al
370	343077_205149	ERR2663741	Salmonella Typhi	3.3.2.Bd2	No Mutation	Bangladesh	2013	Blood	Tanmoy et al
371	343077_206136	ERR2663742	Salmonella Typhi	3.2.2	No Mutation	Bangladesh	2013	Blood	Tanmoy et al
372	343077_206161	ERR2663743	Salmonella Typhi	3.2.2	No Mutation	Bangladesh	2009	Blood	Tanmoy et al
373	343077_207124	ERR2663744	Salmonella Typhi	3.0.1	No Mutation	Bangladesh	2013	Blood	Tanmoy et al
374	343077_207173	ERR2663745	Salmonella Typhi	4.3.1.3	No Mutation	Bangladesh	2010	Blood	Tanmoy et al
375	343077_208112	ERR2663746	Salmonella Typhi	4.3.1.3	No Mutation	Bangladesh	2013	Blood	Tanmoy et al
376	343077_208185	ERR2663747	Salmonella Typhi	3.3.2.Bd1	No Mutation	Bangladesh	2010	Blood	Tanmoy et al
377	343077_209102	ERR2663748	Salmonella Typhi	4.3.1.1	No Mutation	Bangladesh	2010	Blood	Tanmoy et al
378	343077_209195	ERR2663749	Salmonella Typhi	4.3.1.3	No Mutation	Bangladesh	2013	Blood	Tanmoy et al
379	343077_210114	ERR2663750	Salmonella Typhi	3.3.2.Bd2	No Mutation	Bangladesh	2011	Blood	Tanmoy et al
380	343077_210183	ERR2663751	Salmonella Typhi	4.3.1.1	No Mutation	Bangladesh	2013	Blood	Tanmoy et al
381	343077_211126	ERR2663752	Salmonella Typhi	3.2.2	No Mutation	Bangladesh	2011	Blood	Tanmoy et al
382	343077_211171	ERR2663753	Salmonella Typhi	4.3.1.3	No Mutation	Bangladesh	2013	Blood	Tanmoy et al
383	343077_212138	ERR2663754	Salmonella Typhi	2	No Mutation	Bangladesh	2012	Blood	Tanmoy et al
384	343077_212159	ERR2663755	Salmonella Typhi	3.2.2	No Mutation	Bangladesh	2013	Blood	Tanmoy et al
385	343077_213147	ERR2663756	Salmonella Typhi	3.3.2.Bd1	No Mutation	Bangladesh	2009	Blood	Tanmoy et al
386	343077_213150	ERR2663757	Salmonella Typhi	4.3.1.1	No Mutation	Bangladesh	2012	Blood	Tanmoy et al
387	343077_214135	ERR2663758	Salmonella Typhi	4.3.1.3	No Mutation	Bangladesh	2009	Blood	Tanmoy et al
388	343077_214162	ERR2663759	Salmonella Typhi	4.3.1.2	No Mutation	Bangladesh	2012	Blood	Tanmoy et al
389	343077_215123	ERR2663760	Salmonella Typhi	4.3.1.1	No Mutation	Bangladesh	2009	Blood	Tanmoy et al
390	343077_215174	ERR2663761	Salmonella Typhi	4.3.1.3	No Mutation	Bangladesh	2012	Blood	Tanmoy et al
391	343077_216111	ERR2663762	Salmonella Typhi	4.3.1.1	No Mutation	Bangladesh	2010	Blood	Tanmoy et al
392	343077_216186	ERR2663763	Salmonella Typhi	4.3.1.1	No Mutation	Bangladesh	2013	Blood	Tanmoy et al
393	343077_217103	ERR2663764	Salmonella Typhi	4.3.1.1	No Mutation	Bangladesh	2013	Blood	Tanmoy et al
394	343077_217194	ERR2663765	Salmonella Typhi	4.3.1.1	No Mutation	Bangladesh	2010	Blood	Tanmoy et al
395	343077_218115	ERR2663766	Salmonella Typhi	4.3.1.1	No Mutation	Bangladesh	2013	Blood	Tanmoy et al
396	343077_218182	ERR2663767	Salmonella Typhi	4.3.1.1	No Mutation	Bangladesh	2010	Blood	Tanmoy et al
397	343077_219127	ERR2663768	Salmonella Typhi	2.3.3	No Mutation	Bangladesh	2013	Blood	Tanmoy et al
398	343077_219170	ERR2663769	Salmonella Typhi	3.2.2	No Mutation	Bangladesh	2010	Blood	Tanmoy et al
399	343077_220139	ERR2663770	Salmonella Typhi	2.3.3	No Mutation	Bangladesh	2013	Blood	Tanmoy et al
400	343077_220158	ERR2663771	Salmonella Typhi	4.3.1.1	No Mutation	Bangladesh	2010	Blood	Tanmoy et al
401	343077_221146	ERR2663772	Salmonella Typhi	4.3.1.3	No Mutation	Bangladesh	2010	Blood	Tanmoy et al
402	343077_221151	ERR2663773	Salmonella Typhi	3.2.2	No Mutation	Bangladesh	2013	Blood	Tanmoy et al
403	343077_222134	ERR2663774	Salmonella Typhi	4.3.1.1	No Mutation	Bangladesh	2010	Blood	Tanmoy et al
404	343077_222163	ERR2663775	Salmonella Typhi	4.3.1.3	No Mutation	Bangladesh	2013	Blood	Tanmoy et al
405	343077_223122	ERR2663776	Salmonella Typhi	2	No Mutation	Bangladesh	2010	Blood	Tanmoy et al
406	343077_223175	ERR2663777	Salmonella Typhi	1.2.1	No Mutation	Bangladesh	2011	Blood	Tanmoy et al
407	343077_224110	ERR2663778	Salmonella Typhi	4.3.1.1	No Mutation	Bangladesh	2010	Blood	Tanmoy et al
408	343077_224187	ERR2663779	Salmonella Typhi	3.3.2	No Mutation	Bangladesh	2011	Blood	Tanmoy et al
409	343077_225104	ERR2663780	Salmonella Typhi	2.5	No Mutation	Bangladesh	2012	Blood	Tanmoy et al
410	343077_225193	ERR2663781	Salmonella Typhi	4.3.1.1	No Mutation	Bangladesh	2010	Blood	Tanmoy et al
411	343077_226116	ERR2663782	Salmonella Typhi	3.3.2	No Mutation	Bangladesh	2012	Blood	Tanmoy et al
412	343077_226181	ERR2663783	Salmonella Typhi	4.3.1.1	No Mutation	Bangladesh	2010	Blood	Tanmoy et al
413	343077_227128	ERR2663784	Salmonella Typhi	1.2.1	No Mutation	Bangladesh	2012	Blood	Tanmoy et al
414	343077_227169	ERR2663785	Salmonella Typhi	4.3.1.3	No Mutation	Bangladesh	2011	Blood	Tanmoy et al
415	343077_228140	ERR2663786	Salmonella Typhi	3.3.2	No Mutation	Bangladesh	2012	Blood	Tanmoy et al
416	343077_228157	ERR2663787	Salmonella Typhi	4.3.1.1	No Mutation	Bangladesh	2011	Blood	Tanmoy et al
417	343077_229145	ERR2663788	Salmonella Typhi	3.3.2.Bd2	No Mutation	Bangladesh	2011	Blood	Tanmoy et al
418	343077_230133	ERR2663789	Salmonella Typhi	4.3.1.1	No Mutation	Bangladesh	2011	Blood	Tanmoy et al
419	343077_231121	ERR2663790	Salmonella Typhi	3.2.2	No Mutation	Bangladesh	2011	Blood	Tanmoy et al
420	343077_231176	ERR2663791	Salmonella Typhi	4.3.1.1	No Mutation	Bangladesh	2006	Blood	Tanmoy et al
421	343077_232109	ERR2663792	Salmonella Typhi	4.3.1.1	No Mutation	Bangladesh	2011	Blood	Tanmoy et al
422	343077_233105	ERR2663793	Salmonella Typhi	4.3.1.3	No Mutation	Bangladesh	2002	Blood	Tanmoy et al
423	343077_234180	ERR2663794	Salmonella Typhi	4.3.1.3	No Mutation	Bangladesh	2012	Blood	Tanmoy et al
424	343077_235129	ERR2663795	Salmonella Typhi	4.3.1	No Mutation	Bangladesh	2001	Blood	Tanmoy et al
425	343077_235168	ERR2663796	Salmonella Typhi	3.2.2	No Mutation	Bangladesh	2012	Blood	Tanmoy et al
426	343077_236156	ERR2663797	Salmonella Typhi	4.3.1.1	No Mutation	Bangladesh	2012	Blood	Tanmoy et al
427	343077_237144	ERR2663798	Salmonella Typhi	2	No Mutation	Bangladesh	2012	Blood	Tanmoy et al
428	343077_238132	ERR2663799	Salmonella Typhi	3.2.2	No Mutation	Bangladesh	2012	Blood	Tanmoy et al
429	343077_239120	ERR2663800	Salmonella Typhi	4.3.1.1	No Mutation	Bangladesh	2012	Blood	Tanmoy et al
430	343077_240108	ERR2663801	Salmonella Typhi	4.3.1.1	No Mutation	Bangladesh	2012	Blood	Tanmoy et al
431	343077_241191	ERR2663802	Salmonella Typhi	4.3.1.1	No Mutation	Bangladesh	2012	Blood	Tanmoy et al
432	343077_242179	ERR2663803	Salmonella Typhi	3.0.1	No Mutation	Bangladesh	2012	Blood	Tanmoy et al
433	343077_243167	ERR2663804	Salmonella Typhi	3.3.2.Bd1	No Mutation	Bangladesh	2013	Blood	Tanmoy et al
434	343077_244155	ERR2663805	Salmonella Typhi	4.3.1.3	No Mutation	Bangladesh	2013	Blood	Tanmoy et al
435	343077_245143	ERR2663806	Salmonella Typhi	4.3.1.1	No Mutation	Bangladesh	2013	Blood	Tanmoy et al
436	343077_246131	ERR2663807	Salmonella Typhi	2.3.3	No Mutation	Bangladesh	2013	Blood	Tanmoy et al
437	343077_247119	ERR2663808	Salmonella Typhi	4.3.1.1	No Mutation	Bangladesh	2013	Blood	Tanmoy et al
438	343077_248107	ERR2663809	Salmonella Typhi	3.3.2.Bd1	No Mutation	Bangladesh	2013	Blood	Tanmoy et al
439	343077_249190	ERR2663810	Salmonella Typhi	4.3.1.1	No Mutation	Bangladesh	2009	Blood	Tanmoy et al
440	343077_250178	ERR2663811	Salmonella Typhi	3.2.2	No Mutation	Bangladesh	2009	Blood	Tanmoy et al
441	343077_251166	ERR2663812	Salmonella Typhi	4.3.1.1	No Mutation	Bangladesh	2009	Blood	Tanmoy et al
442	343077_252154	ERR2663813	Salmonella Typhi	3.2.2	No Mutation	Bangladesh	2009	Blood	Tanmoy et al
443	343077_253142	ERR2663814	Salmonella Typhi	2	No Mutation	Bangladesh	2010	Blood	Tanmoy et al
444	343077_254130	ERR2663815	Salmonella Typhi	3.2.2	No Mutation	Bangladesh	2010	Blood	Tanmoy et al
445	343077_255118	ERR2663816	Salmonella Typhi	2	No Mutation	Bangladesh	2010	Blood	Tanmoy et al
446	343077_256106	ERR2663817	Salmonella Typhi	2	No Mutation	Bangladesh	2010	Blood	Tanmoy et al
447	343077_257189	ERR2663818	Salmonella Typhi	4.3.1.3	No Mutation	Bangladesh	2010	Blood	Tanmoy et al
448	343077_258177	ERR2663819	Salmonella Typhi	3.2.2	No Mutation	Bangladesh	2010	Blood	Tanmoy et al
449	343077_259165	ERR2663820	Salmonella Typhi	3.3.2.Bd1	No Mutation	Bangladesh	2010	Blood	Tanmoy et al
450	343077_260153	ERR2663821	Salmonella Typhi	4.3.1.3	No Mutation	Bangladesh	2010	Blood	Tanmoy et al
451	343077_261141	ERR2663822	Salmonella Typhi	2	No Mutation	Bangladesh	2010	Blood	Tanmoy et al
452	343077_262129	ERR2663823	Salmonella Typhi	3.2.2	No Mutation	Bangladesh	2010	Blood	Tanmoy et al
453	343077_263117	ERR2663824	Salmonella Typhi	3.2.2	No Mutation	Bangladesh	2010	Blood	Tanmoy et al
454	343077_264105	ERR2663825	Salmonella Typhi	4.3.1.1	No Mutation	Bangladesh	2010	Blood	Tanmoy et al
455	343077_265188	ERR2663826	Salmonella Typhi	4.3.1.3	No Mutation	Bangladesh	2011	Blood	Tanmoy et al
456	343077_266176	ERR2663827	Salmonella Typhi	3.3.2.Bd1	No Mutation	Bangladesh	2011	Blood	Tanmoy et al
457	343077_267164	ERR2663828	Salmonella Typhi	2	No Mutation	Bangladesh	2011	Blood	Tanmoy et al
458	343077_268152	ERR2663829	Salmonella Typhi	4.3.1.1	No Mutation	Bangladesh	2011	Blood	Tanmoy et al
459	343077_269140	ERR2663830	Salmonella Typhi	4.3.1.1	No Mutation	Bangladesh	2011	Blood	Tanmoy et al
460	343077_270128	ERR2663831	Salmonella Typhi	4.3.1.1	No Mutation	Bangladesh	2011	Blood	Tanmoy et al
461	343077_271116	ERR2663832	Salmonella Typhi	4.3.1.1	No Mutation	Bangladesh	2011	Blood	Tanmoy et al
462	343077_272104	ERR2663833	Salmonella Typhi	4.3.1.1	No Mutation	Bangladesh	2011	Blood	Tanmoy et al
463	343077_273187	ERR2663834	Salmonella Typhi	4.3.1.1	No Mutation	Bangladesh	2011	Blood	Tanmoy et al
464	343077_274175	ERR2663835	Salmonella Typhi	3.2.2	No Mutation	Bangladesh	2011	Blood	Tanmoy et al
465	343077_275163	ERR2663836	Salmonella Typhi	4.3.1.3	No Mutation	Bangladesh	2011	Blood	Tanmoy et al
466	343077_276151	ERR2663837	Salmonella Typhi	4.3.1.1	No Mutation	Bangladesh	2011	Blood	Tanmoy et al
467	343077_277139	ERR2663838	Salmonella Typhi	3.2.2	No Mutation	Bangladesh	2012	Blood	Tanmoy et al
468	343077_278127	ERR2663839	Salmonella Typhi	4.3.1.1	No Mutation	Bangladesh	2012	Blood	Tanmoy et al
469	343077_279115	ERR2663840	Salmonella Typhi	4.3.1.1	No Mutation	Bangladesh	2012	Blood	Tanmoy et al
470	343077_280103	ERR2663841	Salmonella Typhi	4.3.1.1	No Mutation	Bangladesh	2012	Blood	Tanmoy et al
471	343077_281186	ERR2663842	Salmonella Typhi	3.2.2	No Mutation	Bangladesh	2012	Blood	Tanmoy et al
472	343077_282174	ERR2663843	Salmonella Typhi	4.3.1.1	No Mutation	Bangladesh	2012	Blood	Tanmoy et al
473	343077_283162	ERR2663844	Salmonella Typhi	4.3.1.1	No Mutation	Bangladesh	2012	Blood	Tanmoy et al
474	343077_284150	ERR2663845	Salmonella Typhi	2.3.3	No Mutation	Bangladesh	2013	Blood	Tanmoy et al
475	343077_285138	ERR2663846	Salmonella Typhi	4.3.1.1	No Mutation	Bangladesh	2013	Blood	Tanmoy et al
476	343077_286126	ERR2663847	Salmonella Typhi	4.3.1.1	No Mutation	Bangladesh	2013	Blood	Tanmoy et al
477	343077_287114	ERR2663848	Salmonella Typhi	4.3.1.1	No Mutation	Bangladesh	2013	Blood	Tanmoy et al
478	343077_288102	ERR2663849	Salmonella Typhi	4.3.1.1	No Mutation	Bangladesh	2013	Blood	Tanmoy et al
479	343077_289112	ERR2663850	Salmonella Typhi	4.3.1.1	No Mutation	Bangladesh	2012	Blood	Tanmoy et al
480	343077_289185	ERR2663851	Salmonella Typhi	3.2.2	No Mutation	Bangladesh	2013	Blood	Tanmoy et al
481	343077_290124	ERR2663852	Salmonella Typhi	4.3.1.3	No Mutation	Bangladesh	2012	Blood	Tanmoy et al
482	343077_290173	ERR2663853	Salmonella Typhi	4.3.1.3	No Mutation	Bangladesh	2013	Blood	Tanmoy et al
483	343077_291136	ERR2663854	Salmonella Typhi	3.2.2	No Mutation	Bangladesh	2012	Blood	Tanmoy et al
484	343077_291161	ERR2663855	Salmonella Typhi	2.3.3	No Mutation	Bangladesh	2013	Blood	Tanmoy et al
485	343077_292148	ERR2663856	Salmonella Typhi	4.3.1.1	No Mutation	Bangladesh	2013	Blood	Tanmoy et al
486	343077_292149	ERR2663857	Salmonella Typhi	2.3.3	No Mutation	Bangladesh	2013	Blood	Tanmoy et al
487	343077_293160	ERR2663858	Salmonella Typhi	4.3.1.1	No Mutation	Bangladesh	2013	Blood	Tanmoy et al
488	343077_294125	ERR2663859	Salmonella Typhi	4.3.1.1	No Mutation	Bangladesh	2013	Blood	Tanmoy et al
489	343077_294172	ERR2663860	Salmonella Typhi	4.3.1.1	No Mutation	Bangladesh	2013	Blood	Tanmoy et al
490	343077_295113	ERR2663861	Salmonella Typhi	4.3.1.1	No Mutation	Bangladesh	2013	Blood	Tanmoy et al
491	343077_295184	ERR2663862	Salmonella Typhi	4.3.1.3	No Mutation	Bangladesh	2013	Blood	Tanmoy et al
492	343077_296101	ERR2663863	Salmonella Typhi	3.2.2	No Mutation	Bangladesh	2013	Blood	Tanmoy et al
493	343077_296196	ERR2663864	Salmonella Typhi	4.3.1.1	No Mutation	Bangladesh	2013	Blood	Tanmoy et al
494	343078_201101	ERR2663865	Salmonella Typhi	4.3.1.3	No Mutation	Bangladesh	2006	Blood	Tanmoy et al
495	343078_202113	ERR2663866	Salmonella Typhi	3.3.2.Bd2	No Mutation	Bangladesh	2006	Blood	Tanmoy et al
496	343078_203125	ERR2663867	Salmonella Typhi	4.3.1.1	No Mutation	Bangladesh	2008	Blood	Tanmoy et al
497	343078_204137	ERR2663868	Salmonella Typhi	3.3	No Mutation	Bangladesh	2005	Blood	Tanmoy et al
498	343078_205149	ERR2663869	Salmonella Typhi	3.2.2	No Mutation	Bangladesh	2005	Blood	Tanmoy et al
499	343078_206161	ERR2663870	Salmonella Typhi	3	No Mutation	Bangladesh	2006	Blood	Tanmoy et al
500	343078_207173	ERR2663871	Salmonella Typhi	4.3.1.1	No Mutation	Bangladesh	2006	Blood	Tanmoy et al
501	343078_208185	ERR2663872	Salmonella Typhi	4.3.1.1	No Mutation	Bangladesh	2006	Blood	Tanmoy et al
502	343078_209102	ERR2663873	Salmonella Typhi	3.3.2	No Mutation	Bangladesh	2007	Blood	Tanmoy et al
503	343078_210114	ERR2663874	Salmonella Typhi	2.2	No Mutation	Bangladesh	2007	Blood	Tanmoy et al
504	343078_212138	ERR2663875	Salmonella Typhi	4.3.1.1	No Mutation	Bangladesh	2008	Blood	Tanmoy et al
505	343078_213150	ERR2663876	Salmonella Typhi	4.3.1.1	No Mutation	Bangladesh	2009	Blood	Tanmoy et al
506	343078_214162	ERR2663877	Salmonella Typhi	4.3.1.1	No Mutation	Bangladesh	2009	Blood	Tanmoy et al
507	343078_215174	ERR2663878	Salmonella Typhi	2.1.7	No Mutation	Bangladesh	2009	Blood	Tanmoy et al
508	343078_216186	ERR2663879	Salmonella Typhi	3.3.2	No Mutation	Bangladesh	2009	Blood	Tanmoy et al
509	343078_217103	ERR2663880	Salmonella Typhi	4.3.1.1	No Mutation	Bangladesh	2009	Blood	Tanmoy et al
510	343078_218115	ERR2663881	Salmonella Typhi	4.3.1.3	No Mutation	Bangladesh	2009	Blood	Tanmoy et al
511	343078_219127	ERR2663882	Salmonella Typhi	3.2.2	No Mutation	Bangladesh	2009	Blood	Tanmoy et al
512	343078_220139	ERR2663883	Salmonella Typhi	4.3.1	No Mutation	Bangladesh	2009	Blood	Tanmoy et al
513	343078_221151	ERR2663884	Salmonella Typhi	4.3.1.1	No Mutation	Bangladesh	2009	Blood	Tanmoy et al
514	343078_222163	ERR2663885	Salmonella Typhi	4.3.1.3	No Mutation	Bangladesh	2009	Blood	Tanmoy et al
515	343078_223175	ERR2663886	Salmonella Typhi	4.3.1.3	No Mutation	Bangladesh	2009	Blood	Tanmoy et al
516	343078_225104	ERR2663888	Salmonella Typhi	4.3.1.1	No Mutation	Bangladesh	2009	Blood	Tanmoy et al
517	343078_226116	ERR2663889	Salmonella Typhi	3.2.2	No Mutation	Bangladesh	2009	Blood	Tanmoy et al
518	343078_227128	ERR2663890	Salmonella Typhi	2	No Mutation	Bangladesh	2009	Blood	Tanmoy et al
519	343078_228140	ERR2663891	Salmonella Typhi	4.3.1.3	No Mutation	Bangladesh	2009	Blood	Tanmoy et al
520	343078_229152	ERR2663892	Salmonella Typhi	4.3.1.1	No Mutation	Bangladesh	2009	Blood	Tanmoy et al
521	343078_230164	ERR2663893	Salmonella Typhi	3.2.2	No Mutation	Bangladesh	2009	Blood	Tanmoy et al
522	343078_231176	ERR2663894	Salmonella Typhi	4.3.1.3	No Mutation	Bangladesh	2009	Blood	Tanmoy et al
523	343078_232188	ERR2663895	Salmonella Typhi	3.0.2	No Mutation	Bangladesh	2009	Blood	Tanmoy et al
524	343078_233105	ERR2663896	Salmonella Typhi	4.3.1.1	No Mutation	Bangladesh	2010	Blood	Tanmoy et al
525	343078_234117	ERR2663897	Salmonella Typhi	4.3.1.1	No Mutation	Bangladesh	2010	Blood	Tanmoy et al
526	343078_235129	ERR2663898	Salmonella Typhi	3.2.2	No Mutation	Bangladesh	2010	Blood	Tanmoy et al
527	343078_236141	ERR2663899	Salmonella Typhi	2	No Mutation	Bangladesh	2010	Blood	Tanmoy et al
528	343078_237153	ERR2663900	Salmonella Typhi	2.1.7	No Mutation	Bangladesh	2010	Blood	Tanmoy et al
529	343078_238165	ERR2663901	Salmonella Typhi	2	No Mutation	Bangladesh	2010	Blood	Tanmoy et al
530	343078_239177	ERR2663902	Salmonella Typhi	3.2.2	No Mutation	Bangladesh	2010	Blood	Tanmoy et al
531	343078_240189	ERR2663903	Salmonella Typhi	4.3.1.3	No Mutation	Bangladesh	2010	Blood	Tanmoy et al
532	343078_241106	ERR2663904	Salmonella Typhi	3.3.2.Bd2	No Mutation	Bangladesh	2010	Blood	Tanmoy et al
533	343078_242118	ERR2663905	Salmonella Typhi	3.2.2	No Mutation	Bangladesh	2010	Blood	Tanmoy et al
534	343078_243130	ERR2663906	Salmonella Typhi	2.0.1	No Mutation	Bangladesh	2010	Blood	Tanmoy et al
535	343078_244142	ERR2663907	Salmonella Typhi	4.3.1.3	No Mutation	Bangladesh	2010	Blood	Tanmoy et al
536	343078_245143	ERR2663908	Salmonella Typhi	4.3.1.1	No Mutation	Bangladesh	2005	Blood	Tanmoy et al
537	343078_245154	ERR2663909	Salmonella Typhi	4.3.1.1	No Mutation	Bangladesh	2010	Blood	Tanmoy et al
538	343078_246131	ERR2663910	Salmonella Typhi	4.3.1.1	No Mutation	Bangladesh	2006	Blood	Tanmoy et al
539	343078_246166	ERR2663911	Salmonella Typhi	4.3.1.1	No Mutation	Bangladesh	2010	Blood	Tanmoy et al
540	343078_247119	ERR2663912	Salmonella Typhi	4.3.1.3	No Mutation	Bangladesh	2006	Blood	Tanmoy et al
541	343078_247178	ERR2663913	Salmonella Typhi	2.3.3	No Mutation	Bangladesh	2010	Blood	Tanmoy et al
542	343078_248190	ERR2663914	Salmonella Typhi	4.3.1.1	No Mutation	Bangladesh	2010	Blood	Tanmoy et al
543	343078_249107	ERR2663915	Salmonella Typhi	3.3.2.Bd2	No Mutation	Bangladesh	2010	Blood	Tanmoy et al
544	343078_249190	ERR2663916	Salmonella Typhi	4.3.1.1	No Mutation	Bangladesh	2006	Blood	Tanmoy et al
545	343078_250119	ERR2663917	Salmonella Typhi	3.3.2.Bd2	No Mutation	Bangladesh	2010	Blood	Tanmoy et al
546	343078_250178	ERR2663918	Salmonella Typhi	4.3.1.3	No Mutation	Bangladesh	2007	Blood	Tanmoy et al
547	343078_251131	ERR2663919	Salmonella Typhi	4.3.1.1	No Mutation	Bangladesh	2011	Blood	Tanmoy et al
548	343078_251166	ERR2663920	Salmonella Typhi	3.3.2.Bd1	No Mutation	Bangladesh	2007	Blood	Tanmoy et al
549	343078_252143	ERR2663921	Salmonella Typhi	3.3.2	No Mutation	Bangladesh	2011	Blood	Tanmoy et al
550	343078_252154	ERR2663922	Salmonella Typhi	3.2.2	No Mutation	Bangladesh	2007	Blood	Tanmoy et al
551	343078_253142	ERR2663923	Salmonella Typhi	4.3.1.1	No Mutation	Bangladesh	2008	Blood	Tanmoy et al
552	343078_253155	ERR2663924	Salmonella Typhi	4.3.1.1	No Mutation	Bangladesh	2011	Blood	Tanmoy et al
553	343078_254130	ERR2663925	Salmonella Typhi	4.3.1.2	No Mutation	Bangladesh	2008	Blood	Tanmoy et al
554	343078_254167	ERR2663926	Salmonella Typhi	3.2.2	No Mutation	Bangladesh	2011	Blood	Tanmoy et al
555	343078_255118	ERR2663927	Salmonella Typhi	3.3.2	No Mutation	Bangladesh	2004	Blood	Tanmoy et al
556	343078_255179	ERR2663928	Salmonella Typhi	4.3.1.1	No Mutation	Bangladesh	2011	Blood	Tanmoy et al
557	343078_256106	ERR2663929	Salmonella Typhi	3.2.2	No Mutation	Bangladesh	2004	Blood	Tanmoy et al
558	343078_256191	ERR2663930	Salmonella Typhi	3.2.2	No Mutation	Bangladesh	2011	Blood	Tanmoy et al
559	343078_257108	ERR2663931	Salmonella Typhi	4.3.1.1	No Mutation	Bangladesh	2011	Blood	Tanmoy et al
560	343078_257189	ERR2663932	Salmonella Typhi	4.3.1.1	No Mutation	Bangladesh	2004	Blood	Tanmoy et al
561	343078_258120	ERR2663933	Salmonella Typhi	4.3.1.3	No Mutation	Bangladesh	2011	Blood	Tanmoy et al
562	343078_258177	ERR2663934	Salmonella Typhi	3.2.2	No Mutation	Bangladesh	2004	Blood	Tanmoy et al
563	343078_259132	ERR2663935	Salmonella Typhi	3.2.2	No Mutation	Bangladesh	2011	Blood	Tanmoy et al
564	343078_259165	ERR2663936	Salmonella Typhi	3.3.2.Bd2	No Mutation	Bangladesh	2005	Blood	Tanmoy et al
565	343078_260144	ERR2663937	Salmonella Typhi	3.2.2	No Mutation	Bangladesh	2011	Blood	Tanmoy et al
566	343078_260153	ERR2663938	Salmonella Typhi	4.3.1.1	No Mutation	Bangladesh	2005	Blood	Tanmoy et al
567	343078_261141	ERR2663939	Salmonella Typhi	2.3.3	No Mutation	Bangladesh	2005	Blood	Tanmoy et al
568	343078_261156	ERR2663940	Salmonella Typhi	3.3.2	No Mutation	Bangladesh	2011	Blood	Tanmoy et al
569	343078_262129	ERR2663941	Salmonella Typhi	3.3.2	No Mutation	Bangladesh	2005	Blood	Tanmoy et al
570	343078_262168	ERR2663942	Salmonella Typhi	2.3.3	No Mutation	Bangladesh	2011	Blood	Tanmoy et al
571	343078_263117	ERR2663943	Salmonella Typhi	3.3.2.Bd2	No Mutation	Bangladesh	2005	Blood	Tanmoy et al
572	343078_263180	ERR2663944	Salmonella Typhi	3.3.2.Bd1	No Mutation	Bangladesh	2011	Blood	Tanmoy et al
573	343078_264105	ERR2663945	Salmonella Typhi	4.3.1.1	No Mutation	Bangladesh	2005	Blood	Tanmoy et al
574	343078_264192	ERR2663946	Salmonella Typhi	3.3.2	No Mutation	Bangladesh	2011	Blood	Tanmoy et al
575	343078_265109	ERR2663947	Salmonella Typhi	4.3.1.3	No Mutation	Bangladesh	2011	Blood	Tanmoy et al
576	343078_265188	ERR2663948	Salmonella Typhi	4.3.1.1	No Mutation	Bangladesh	2006	Blood	Tanmoy et al
577	343078_266121	ERR2663949	Salmonella Typhi	4.3.1.1	No Mutation	Bangladesh	2011	Blood	Tanmoy et al
578	343078_266176	ERR2663950	Salmonella Typhi	4.3.1.1	No Mutation	Bangladesh	2006	Blood	Tanmoy et al
579	343078_267133	ERR2663951	Salmonella Typhi	4.3.1.1	No Mutation	Bangladesh	2011	Blood	Tanmoy et al
580	343078_267164	ERR2663952	Salmonella Typhi	3.2.2	No Mutation	Bangladesh	2006	Blood	Tanmoy et al
581	343078_268145	ERR2663953	Salmonella Typhi	4.3.1.1	No Mutation	Bangladesh	2011	Blood	Tanmoy et al
582	343078_268152	ERR2663954	Salmonella Typhi	3.3.2.Bd1	No Mutation	Bangladesh	2007	Blood	Tanmoy et al
583	343078_269140	ERR2663955	Salmonella Typhi	4.3.1.1	No Mutation	Bangladesh	2007	Blood	Tanmoy et al
584	343078_269157	ERR2663956	Salmonella Typhi	3.2.2	No Mutation	Bangladesh	2011	Blood	Tanmoy et al
585	343078_270128	ERR2663957	Salmonella Typhi	4.3.1.1	No Mutation	Bangladesh	2007	Blood	Tanmoy et al
586	343078_270169	ERR2663958	Salmonella Typhi	4.3.1.1	No Mutation	Bangladesh	2011	Blood	Tanmoy et al
587	343078_271116	ERR2663959	Salmonella Typhi	4.3.1.1	No Mutation	Bangladesh	2007	Blood	Tanmoy et al
588	343078_271181	ERR2663960	Salmonella Typhi	4.3.1.3	No Mutation	Bangladesh	2011	Blood	Tanmoy et al
589	343078_272104	ERR2663961	Salmonella Typhi	4.3.1.3	No Mutation	Bangladesh	2007	Blood	Tanmoy et al
590	343078_272193	ERR2663962	Salmonella Typhi	4.3.1.1	No Mutation	Bangladesh	2012	Blood	Tanmoy et al
591	343078_273110	ERR2663963	Salmonella Typhi	4.3.1.1	No Mutation	Bangladesh	2012	Blood	Tanmoy et al
592	343078_273187	ERR2663964	Salmonella Typhi	3.3.2.Bd2	No Mutation	Bangladesh	2007	Blood	Tanmoy et al
593	343078_274122	ERR2663965	Salmonella Typhi	2.0.1	No Mutation	Bangladesh	2012	Blood	Tanmoy et al
594	343078_274175	ERR2663966	Salmonella Typhi	4.3.1.1	No Mutation	Bangladesh	2007	Blood	Tanmoy et al
595	343078_275134	ERR2663967	Salmonella Typhi	4.3.1.1	No Mutation	Bangladesh	2012	Blood	Tanmoy et al
596	343078_275163	ERR2663968	Salmonella Typhi	3.3.2.Bd1	No Mutation	Bangladesh	2007	Blood	Tanmoy et al
597	343078_276146	ERR2663969	Salmonella Typhi	4.3.1.3	No Mutation	Bangladesh	2012	Blood	Tanmoy et al
598	343078_276151	ERR2663970	Salmonella Typhi	4.3.1.3	No Mutation	Bangladesh	2007	Blood	Tanmoy et al
599	343078_277139	ERR2663971	Salmonella Typhi	4.3.1.3	No Mutation	Bangladesh	2007	Blood	Tanmoy et al
600	343078_277158	ERR2663972	Salmonella Typhi	3.3.2.Bd1	No Mutation	Bangladesh	2012	Blood	Tanmoy et al
601	343078_278127	ERR2663973	Salmonella Typhi	4.3.1.3	No Mutation	Bangladesh	2007	Blood	Tanmoy et al
602	343078_278170	ERR2663974	Salmonella Typhi	4.3.1.1	No Mutation	Bangladesh	2012	Blood	Tanmoy et al
603	343078_279115	ERR2663975	Salmonella Typhi	4.3.1.1	No Mutation	Bangladesh	2007	Blood	Tanmoy et al
604	343078_279182	ERR2663976	Salmonella Typhi	4.3.1.1	No Mutation	Bangladesh	2012	Blood	Tanmoy et al
605	343078_280103	ERR2663977	Salmonella Typhi	3.2.2	No Mutation	Bangladesh	2007	Blood	Tanmoy et al
606	343078_280194	ERR2663978	Salmonella Typhi	4.3.1.1	No Mutation	Bangladesh	2012	Blood	Tanmoy et al
607	343078_281111	ERR2663979	Salmonella Typhi	3.2.2	No Mutation	Bangladesh	2012	Blood	Tanmoy et al
608	343078_281186	ERR2663980	Salmonella Typhi	4.3.1.3	No Mutation	Bangladesh	2008	Blood	Tanmoy et al
609	343078_282123	ERR2663981	Salmonella Typhi	3.2.2	No Mutation	Bangladesh	2012	Blood	Tanmoy et al
610	343078_282174	ERR2663982	Salmonella Typhi	4.3.1.3	No Mutation	Bangladesh	2008	Blood	Tanmoy et al
611	343078_283135	ERR2663983	Salmonella Typhi	4.3.1.3	No Mutation	Bangladesh	2012	Blood	Tanmoy et al
612	343078_283162	ERR2663984	Salmonella Typhi	4.3.1.1	No Mutation	Bangladesh	2008	Blood	Tanmoy et al
613	343078_284147	ERR2663985	Salmonella Typhi	3.2.2	No Mutation	Bangladesh	2012	Blood	Tanmoy et al
614	343078_284150	ERR2663986	Salmonella Typhi	4.3.1.1	No Mutation	Bangladesh	2008	Blood	Tanmoy et al
615	343078_285138	ERR2663987	Salmonella Typhi	4.3.1.1	No Mutation	Bangladesh	2008	Blood	Tanmoy et al
616	343078_285159	ERR2663988	Salmonella Typhi	3.3.2	No Mutation	Bangladesh	2012	Blood	Tanmoy et al
617	343078_286126	ERR2663989	Salmonella Typhi	4.3.1.1	No Mutation	Bangladesh	2008	Blood	Tanmoy et al
618	343078_286171	ERR2663990	Salmonella Typhi	3.3.2	No Mutation	Bangladesh	2012	Blood	Tanmoy et al
619	343078_287114	ERR2663991	Salmonella Typhi	4.3.1.3	No Mutation	Bangladesh	2008	Blood	Tanmoy et al
620	343078_287183	ERR2663992	Salmonella Typhi	4.3.1.1	No Mutation	Bangladesh	2012	Blood	Tanmoy et al
621	343078_288102	ERR2663993	Salmonella Typhi	4.3.1.1	No Mutation	Bangladesh	2008	Blood	Tanmoy et al
622	343078_288195	ERR2663994	Salmonella Typhi	4.3.1.3	No Mutation	Bangladesh	2012	Blood	Tanmoy et al
623	343078_289185	ERR2663995	Salmonella Typhi	4.3.1.1	No Mutation	Bangladesh	2008	Blood	Tanmoy et al
624	343078_291161	ERR2663996	Salmonella Typhi	3.2.2	No Mutation	Bangladesh	2008	Blood	Tanmoy et al
625	343078_292149	ERR2663997	Salmonella Typhi	4.3.1.3	No Mutation	Bangladesh	2008	Blood	Tanmoy et al
626	343078_293137	ERR2663998	Salmonella Typhi	3.2.2	No Mutation	Bangladesh	2008	Blood	Tanmoy et al
627	343078_294125	ERR2663999	Salmonella Typhi	4.3.1.1	No Mutation	Bangladesh	2008	Blood	Tanmoy et al
628	343078_296101	ERR2664000	Salmonella Typhi	4.3.1.1	No Mutation	Bangladesh	2005	Blood	Tanmoy et al
629	23584_2_10	ERR3290543	Salmonella Typhi	3.2.2	No Mutation	Bangladesh	2012	Blood	Rahman et al
630	23584_2_11	ERR3290544	Salmonella Typhi	2.3.3	No Mutation	Bangladesh	2012	Blood	Rahman et al
631	23584_2_12	ERR3290545	Salmonella Typhi	2.3.3	No Mutation	Bangladesh	2012	Blood	Rahman et al
632	23584_2_13	ERR3290546	Salmonella Typhi	2.3.3	No Mutation	Bangladesh	2012	Blood	Rahman et al
633	23584_2_14	ERR3290547	Salmonella Typhi	2.3.3	No Mutation	Bangladesh	2012	Blood	Rahman et al
634	23584_2_15	ERR3290548	Salmonella Typhi	4.3.1.1	No Mutation	Bangladesh	2012	Blood	Rahman et al
635	23584_2_16	ERR3290549	Salmonella Typhi	3.3.2	No Mutation	Bangladesh	2012	Blood	Rahman et al
636	23584_2_18	ERR3290551	Salmonella Typhi	2.3.3	No Mutation	Bangladesh	2012	Blood	Rahman et al
637	23584_2_19	ERR3290552	Salmonella Typhi	2.3.3	No Mutation	Bangladesh	2012	Blood	Rahman et al
638	23584_2_20	ERR3290553	Salmonella Typhi	2.3.3	No Mutation	Bangladesh	2012	Blood	Rahman et al
639	23584_2_21	ERR3290554	Salmonella Typhi	4.3.1.3	No Mutation	Bangladesh	2013	Blood	Rahman et al
640	23584_2_22	ERR3290555	Salmonella Typhi	3.3.2.Bd2	No Mutation	Bangladesh	2013	Blood	Rahman et al
641	23584_2_23	ERR3290556	Salmonella Typhi	3.3.2.Bd1	No Mutation	Bangladesh	2013	Blood	Rahman et al
642	23584_2_24	ERR3290557	Salmonella Typhi	3.3.2.Bd2	No Mutation	Bangladesh	2007	Blood	Rahman et al
643	23584_2_25	ERR3290558	Salmonella Typhi	3.3.2.Bd2	No Mutation	Bangladesh	2007	Blood	Rahman et al
644	23584_2_26	ERR3290559	Salmonella Typhi	2.0.1	No Mutation	Bangladesh	2007	Blood	Rahman et al
645	23584_2_27	ERR3290560	Salmonella Typhi	4.3.1.1	No Mutation	Bangladesh	2007	Blood	Rahman et al
646	23584_2_28	ERR3290561	Salmonella Typhi	4.3.1.1	No Mutation	Bangladesh	2007	Blood	Rahman et al
647	23584_2_29	ERR3290562	Salmonella Typhi	2.1.7	No Mutation	Bangladesh	2007	Blood	Rahman et al
648	23584_2_3	ERR3290536	Salmonella Typhi	3.2.2	No Mutation	Bangladesh	2011	Blood	Rahman et al
649	23584_2_30	ERR3290563	Salmonella Typhi	4.3.1.1	No Mutation	Bangladesh	2007	Blood	Rahman et al
650	23584_2_31	ERR3290564	Salmonella Typhi	4.3.1.3	No Mutation	Bangladesh	2007	Blood	Rahman et al
651	23584_2_32	ERR3290565	Salmonella Typhi	2.0.1	No Mutation	Bangladesh	2008	Blood	Rahman et al
652	23584_2_35	ERR3290568	Salmonella Typhi	3.2.2	No Mutation	Bangladesh	2008	Blood	Rahman et al
653	23584_2_36	ERR3290569	Salmonella Typhi	4.3.1.1	No Mutation	Bangladesh	2011	Blood	Rahman et al
654	23584_2_37	ERR3290570	Salmonella Typhi	2.3.3	No Mutation	Bangladesh	2011	Blood	Rahman et al
655	23584_2_38	ERR3290571	Salmonella Typhi	4.3.1.1	No Mutation	Bangladesh	2011	Blood	Rahman et al
656	23584_2_39	ERR3290572	Salmonella Typhi	3.3.2.Bd2	No Mutation	Bangladesh	2012	Blood	Rahman et al
657	23584_2_40	ERR3290573	Salmonella Typhi	3.2.2	No Mutation	Bangladesh	2012	Blood	Rahman et al
658	23584_2_41	ERR3290574	Salmonella Typhi	4.3.1.1	No Mutation	Bangladesh	2012	Blood	Rahman et al
659	23584_2_42	ERR3290575	Salmonella Typhi	3.2.2	No Mutation	Bangladesh	2012	Blood	Rahman et al
660	23584_2_43	ERR3290576	Salmonella Typhi	4.3.1.1	No Mutation	Bangladesh	2012	Blood	Rahman et al
661	23584_2_44	ERR3290577	Salmonella Typhi	2.3.3	No Mutation	Bangladesh	2012	Blood	Rahman et al
662	23584_2_45	ERR3290578	Salmonella Typhi	3.2.2	No Mutation	Bangladesh	2012	Blood	Rahman et al
663	23584_2_47	ERR3290580	Salmonella Typhi	3.2.2	No Mutation	Bangladesh	2012	Blood	Rahman et al
664	23584_2_49	ERR3290582	Salmonella Typhi	4.3.1.1	No Mutation	Bangladesh	2012	Blood	Rahman et al
665	23584_2_5	ERR3290538	Salmonella Typhi	4.3.1.1	No Mutation	Bangladesh	2012	Blood	Rahman et al
666	23584_2_50	ERR3290583	Salmonella Typhi	2.0.1	No Mutation	Bangladesh	2012	Blood	Rahman et al
667	23584_2_51	ERR3290584	Salmonella Typhi	3.2.2	No Mutation	Bangladesh	2012	Blood	Rahman et al
668	23584_2_52	ERR3290585	Salmonella Typhi	2.0.1	No Mutation	Bangladesh	2012	Blood	Rahman et al
669	23584_2_53	ERR3290586	Salmonella Typhi	2.0.1	No Mutation	Bangladesh	2012	Blood	Rahman et al
670	23584_2_54	ERR3290587	Salmonella Typhi	3.3.2.Bd2	No Mutation	Bangladesh	2012	Blood	Rahman et al
671	23584_2_55	ERR2789206	Salmonella Typhi	3.2.2	No Mutation	Bangladesh	2013	Blood	Rahman et al
672	23584_2_56	ERR2789207	Salmonella Typhi	3.2.2	No Mutation	Bangladesh	2013	Blood	Rahman et al
673	23584_2_57	ERR2789208	Salmonella Typhi	4.3.1.1	No Mutation	Bangladesh	2013	Blood	Rahman et al
674	23584_2_58	ERR2789209	Salmonella Typhi	2.3.3	No Mutation	Bangladesh	2013	Blood	Rahman et al
675	23584_2_59	ERR2789210	Salmonella Typhi	2.3.3	No Mutation	Bangladesh	2013	Blood	Rahman et al
676	23584_2_6	ERR3290539	Salmonella Typhi	3.2.2	No Mutation	Bangladesh	2012	Blood	Rahman et al
677	23584_2_60	ERR2789211	Salmonella Typhi	2.3.3	No Mutation	Bangladesh	2004	Blood	Rahman et al
678	23584_2_61	ERR2789212	Salmonella Typhi	4.3.1.1	No Mutation	Bangladesh	2004	Blood	Rahman et al
679	23584_2_64	ERR2789215	Salmonella Typhi	4.3.1.1	No Mutation	Bangladesh	2004	Blood	Rahman et al
680	23584_2_65	ERR2789216	Salmonella Typhi	4.3.1.1	No Mutation	Bangladesh	2005	Blood	Rahman et al
681	23584_2_66	ERR2789217	Salmonella Typhi	4.3.1.1	No Mutation	Bangladesh	2005	Blood	Rahman et al
682	23584_2_67	ERR2789218	Salmonella Typhi	4.3.1.3	No Mutation	Bangladesh	2005	Blood	Rahman et al
683	23584_2_68	ERR2789219	Salmonella Typhi	4.3.1.1	No Mutation	Bangladesh	2005	Blood	Rahman et al
684	23584_2_69	ERR2789220	Salmonella Typhi	4.3.1.1	No Mutation	Bangladesh	2005	Blood	Rahman et al
685	23584_2_7	ERR3290540	Salmonella Typhi	2.3.3	No Mutation	Bangladesh	2012	Blood	Rahman et al
686	23584_2_70	ERR2789221	Salmonella Typhi	4.3.1.1	No Mutation	Bangladesh	2005	Blood	Rahman et al
687	23584_2_71	ERR2789222	Salmonella Typhi	4.3.1.3	No Mutation	Bangladesh	2005	Blood	Rahman et al
688	23584_2_72	ERR2789223	Salmonella Typhi	4.3.1.1	No Mutation	Bangladesh	2005	Blood	Rahman et al
689	23584_2_73	ERR2789224	Salmonella Typhi	4.3.1.1	No Mutation	Bangladesh	2005	Blood	Rahman et al
690	23584_2_75	ERR2789226	Salmonella Typhi	3.3.2.Bd2	No Mutation	Bangladesh	2005	Blood	Rahman et al
691	23584_2_77	ERR2789228	Salmonella Typhi	4.3.1.1	No Mutation	Bangladesh	2005	Blood	Rahman et al
692	23584_2_78	ERR2789229	Salmonella Typhi	3.2.2	No Mutation	Bangladesh	2009	Blood	Rahman et al
693	23584_2_79	ERR2789230	Salmonella Typhi	4.3.1.3	No Mutation	Bangladesh	2009	Blood	Rahman et al
694	23584_2_8	ERR3290541	Salmonella Typhi	2.0.1	No Mutation	Bangladesh	2012	Blood	Rahman et al
695	23584_2_80	ERR2789231	Salmonella Typhi	4.3.1.1	No Mutation	Bangladesh	2010	Blood	Rahman et al
696	23584_2_9	ERR3290542	Salmonella Typhi	2.3.3	No Mutation	Bangladesh	2012	Blood	Rahman et al
697	23584_3_1	ERR2789235	Salmonella Typhi	4.3.1.1	No Mutation	Bangladesh	2010	Blood	Rahman et al
698	23584_3_10	ERR2789244	Salmonella Typhi	3.3.2.Bd2	No Mutation	Bangladesh	2014	Blood	Rahman et al
699	23584_3_11	ERR2789245	Salmonella Typhi	3.2.2	No Mutation	Bangladesh	2014	Blood	Rahman et al
700	23584_3_12	ERR2789246	Salmonella Typhi	3.3.2.Bd2	No Mutation	Bangladesh	2014	Blood	Rahman et al
701	23584_3_13	ERR2789247	Salmonella Typhi	2.3.3	No Mutation	Bangladesh	2014	Blood	Rahman et al
702	23584_3_14	ERR2789248	Salmonella Typhi	3.2.2	No Mutation	Bangladesh	2014	Blood	Rahman et al
703	23584_3_15	ERR2789249	Salmonella Typhi	2.3.3	No Mutation	Bangladesh	2014	Blood	Rahman et al
704	23584_3_16	ERR2789250	Salmonella Typhi	4.3.1.1	No Mutation	Bangladesh	2014	Blood	Rahman et al
705	23584_3_17	ERR2789251	Salmonella Typhi	4.3.1.3	No Mutation	Bangladesh	2014	Blood	Rahman et al
706	23584_3_18	ERR2789252	Salmonella Typhi	3.2.2	No Mutation	Bangladesh	2014	Blood	Rahman et al
707	23584_3_19	ERR2789253	Salmonella Typhi	3.3.2	No Mutation	Bangladesh	2014	Blood	Rahman et al
708	23584_3_2	ERR2789236	Salmonella Typhi	4.3.1.1	No Mutation	Bangladesh	2010	Blood	Rahman et al
709	23584_3_20	ERR2789254	Salmonella Typhi	4.3.1.1	No Mutation	Bangladesh	2014	Blood	Rahman et al
710	23584_3_21	ERR2789255	Salmonella Typhi	3.2.2	No Mutation	Bangladesh	2015	Blood	Rahman et al
711	23584_3_22	ERR2789256	Salmonella Typhi	3.2.2	No Mutation	Bangladesh	2015	Blood	Rahman et al
712	23584_3_23	ERR2789257	Salmonella Typhi	3.3.2	No Mutation	Bangladesh	2015	Blood	Rahman et al
713	23584_3_24	ERR2789258	Salmonella Typhi	4.3.1.1	No Mutation	Bangladesh	2015	Blood	Rahman et al
714	23584_3_26	ERR2789260	Salmonella Typhi	4.3.1.1	No Mutation	Bangladesh	2015	Blood	Rahman et al
715	23584_3_3	ERR2789237	Salmonella Typhi	4.3.1.1	No Mutation	Bangladesh	2010	Blood	Rahman et al
716	23584_3_30	ERR2789264	Salmonella Typhi	3.2.2	No Mutation	Bangladesh	2015	Blood	Rahman et al
717	23584_3_31	ERR2789265	Salmonella Typhi	3.2.2	No Mutation	Bangladesh	2015	Blood	Rahman et al
718	23584_3_32	ERR2789266	Salmonella Typhi	2.3.3	No Mutation	Bangladesh	2015	Blood	Rahman et al
719	23584_3_33	ERR2789267	Salmonella Typhi	2.0.1	No Mutation	Bangladesh	2015	Blood	Rahman et al
720	23584_3_34	ERR2789268	Salmonella Typhi	3.3.2.Bd1	No Mutation	Bangladesh	2015	Blood	Rahman et al
721	23584_3_35	ERR2789269	Salmonella Typhi	2.0.0	No Mutation	Bangladesh	2015	Blood	Rahman et al
722	23584_3_37	ERR2789271	Salmonella Typhi	3.3.2.Bd2	No Mutation	Bangladesh	2015	Blood	Rahman et al
723	23584_3_38	ERR2789272	Salmonella Typhi	2.3.3	No Mutation	Bangladesh	2015	Blood	Rahman et al
724	23584_3_4	ERR2789238	Salmonella Typhi	3.2.2	No Mutation	Bangladesh	2010	Blood	Rahman et al
725	23584_3_40	ERR2789274	Salmonella Typhi	2.3.3	No Mutation	Bangladesh	2015	Blood	Rahman et al
726	23584_3_41	ERR2789275	Salmonella Typhi	4.3.1.1	No Mutation	Bangladesh	2015	Blood	Rahman et al
727	23584_3_42	ERR2789276	Salmonella Typhi	3.2.2	No Mutation	Bangladesh	2016	Blood	Rahman et al
728	23584_3_43	ERR2789277	Salmonella Typhi	3.2.2	No Mutation	Bangladesh	2016	Blood	Rahman et al
729	23584_3_44	ERR2789278	Salmonella Typhi	3.3.2.Bd2	No Mutation	Bangladesh	2016	Blood	Rahman et al
730	23584_3_45	ERR2789279	Salmonella Typhi	4.3.1.1	No Mutation	Bangladesh	2016	Blood	Rahman et al
731	23584_3_46	ERR2789280	Salmonella Typhi	4.3.1.1	No Mutation	Bangladesh	2016	Blood	Rahman et al
732	23584_3_47	ERR2789281	Salmonella Typhi	4.3.1.1	No Mutation	Bangladesh	2016	Blood	Rahman et al
733	23584_3_49	ERR2789283	Salmonella Typhi	2.0.0	No Mutation	Bangladesh	2016	Blood	Rahman et al
734	23584_3_5	ERR2789239	Salmonella Typhi	3.3.2	No Mutation	Bangladesh	2010	Blood	Rahman et al
735	23584_3_50	ERR2789284	Salmonella Typhi	3.2.2	No Mutation	Bangladesh	2016	Blood	Rahman et al
736	23584_3_51	ERR2789285	Salmonella Typhi	3.3.2	No Mutation	Bangladesh	2016	Blood	Rahman et al
737	23584_3_52	ERR2789286	Salmonella Typhi	2.3.3	No Mutation	Bangladesh	2016	Blood	Rahman et al
738	23584_3_53	ERR2789287	Salmonella Typhi	3.2.2	No Mutation	Bangladesh	2016	Blood	Rahman et al
739	23584_3_54	ERR2789288	Salmonella Typhi	3.2.2	No Mutation	Bangladesh	2016	Blood	Rahman et al
740	23584_3_55	ERR2789289	Salmonella Typhi	3.2.2	No Mutation	Bangladesh	2016	Blood	Rahman et al
741	23584_3_56	ERR2789290	Salmonella Typhi	4.3.1.3	No Mutation	Bangladesh	2016	Blood	Rahman et al
742	23584_3_58	ERR2789292	Salmonella Typhi	3.3.2	No Mutation	Bangladesh	2014	Blood	Rahman et al
743	23584_3_59	ERR2789293	Salmonella Typhi	2.0.1	No Mutation	Bangladesh	2014	Blood	Rahman et al
744	23584_3_6	ERR2789240	Salmonella Typhi	3.2.2	No Mutation	Bangladesh	2011	Blood	Rahman et al
745	23584_3_60	ERR2789294	Salmonella Typhi	4.3.1.3	No Mutation	Bangladesh	2014	Blood	Rahman et al
746	23584_3_61	ERR2789295	Salmonella Typhi	3.2.2	No Mutation	Bangladesh	2014	Blood	Rahman et al
747	23584_3_62	ERR2789296	Salmonella Typhi	3.0.1	No Mutation	Bangladesh	2014	Blood	Rahman et al
748	23584_3_63	ERR2789297	Salmonella Typhi	4.3.1.1	No Mutation	Bangladesh	2014	Blood	Rahman et al
749	23584_3_64	ERR2789298	Salmonella Typhi	2.3.3	No Mutation	Bangladesh	2014	Blood	Rahman et al
750	23584_3_65	ERR2789299	Salmonella Typhi	2.3.3	No Mutation	Bangladesh	2014	Blood	Rahman et al
751	23584_3_66	ERR2789300	Salmonella Typhi	4.3.1.2	No Mutation	Bangladesh	2014	Blood	Rahman et al
752	23584_3_67	ERR2789301	Salmonella Typhi	3.2.2	No Mutation	Bangladesh	2014	Blood	Rahman et al
753	23584_3_68	ERR2789302	Salmonella Typhi	4.3.1.3	No Mutation	Bangladesh	2014	Blood	Rahman et al
754	23584_3_69	ERR2789303	Salmonella Typhi	3.2.2	No Mutation	Bangladesh	2014	Blood	Rahman et al
755	23584_3_7	ERR2789241	Salmonella Typhi	3.3.2	No Mutation	Bangladesh	2013	Blood	Rahman et al
756	23584_3_70	ERR2789304	Salmonella Typhi	3.2.2	No Mutation	Bangladesh	2015	Blood	Rahman et al
757	23584_3_71	ERR2789305	Salmonella Typhi	2.3.3	No Mutation	Bangladesh	2015	Blood	Rahman et al
758	23584_3_72	ERR2789306	Salmonella Typhi	2.3.3	No Mutation	Bangladesh	2015	Blood	Rahman et al
759	23584_3_74	ERR2789308	Salmonella Typhi	2.1.7	No Mutation	Bangladesh	2016	Blood	Rahman et al
760	23584_3_76	ERR2789310	Salmonella Typhi	3.2.2	No Mutation	Bangladesh	2012	Blood	Rahman et al
761	23584_3_77	ERR2789311	Salmonella Typhi	4.3.1.1	No Mutation	Bangladesh	2014	Blood	Rahman et al
762	23584_3_8	ERR2789242	Salmonella Typhi	4.3.1.1	No Mutation	Bangladesh	2013	Blood	Rahman et al
763	23584_3_9	ERR2789243	Salmonella Typhi	3.3.2	No Mutation	Bangladesh	2014	Blood	Rahman et al
764	24351_6_10	ERR2933264	Salmonella Typhi	4.3.1.1	No Mutation	Bangladesh	2008	Blood	Rahman et al
765	24351_6_11	ERR2933265	Salmonella Typhi	4.3.1.1	No Mutation	Bangladesh	2008	Blood	Rahman et al
766	24351_6_12	ERR2933266	Salmonella Typhi	4.3.1.1	No Mutation	Bangladesh	2008	Blood	Rahman et al
767	24351_6_13	ERR2933267	Salmonella Typhi	4.3.1.1	No Mutation	Bangladesh	2008	Blood	Rahman et al
768	24351_6_14	ERR2933268	Salmonella Typhi	3.3.2.Bd1	No Mutation	Bangladesh	2008	Blood	Rahman et al
769	24351_6_15	ERR2933269	Salmonella Typhi	4.3.1.1	No Mutation	Bangladesh	2008	Blood	Rahman et al
770	24351_6_16	ERR2933270	Salmonella Typhi	4.3.1.1	No Mutation	Bangladesh	2008	Blood	Rahman et al
771	24351_6_17	ERR2933271	Salmonella Typhi	4.3.1.3	No Mutation	Bangladesh	2009	Blood	Rahman et al
772	24351_6_18	ERR2933272	Salmonella Typhi	4.3.1.1	No Mutation	Bangladesh	2009	Blood	Rahman et al
773	24351_6_19	ERR2933273	Salmonella Typhi	4.3.1.1	No Mutation	Bangladesh	2009	Blood	Rahman et al
774	24351_6_2	ERR2933256	Salmonella Typhi	3.2.2	No Mutation	Bangladesh	2008	Blood	Rahman et al
775	24351_6_20	ERR2933274	Salmonella Typhi	4.3.1.1	No Mutation	Bangladesh	2009	Blood	Rahman et al
776	24351_6_21	ERR2933275	Salmonella Typhi	4.3.1.3	No Mutation	Bangladesh	2009	Blood	Rahman et al
777	24351_6_22	ERR2933276	Salmonella Typhi	4.3.1.1	No Mutation	Bangladesh	2009	Blood	Rahman et al
778	24351_6_23	ERR2933277	Salmonella Typhi	4.3.1.1	No Mutation	Bangladesh	2009	Blood	Rahman et al
779	24351_6_24	ERR2933278	Salmonella Typhi	4.3.1.1	No Mutation	Bangladesh	2009	Blood	Rahman et al
780	24351_6_25	ERR2933279	Salmonella Typhi	3.2.2	No Mutation	Bangladesh	2009	Blood	Rahman et al
781	24351_6_26	ERR2933280	Salmonella Typhi	3.3.2	No Mutation	Bangladesh	2010	Blood	Rahman et al
782	24351_6_27	ERR2933281	Salmonella Typhi	4.3.1.1	No Mutation	Bangladesh	2010	Blood	Rahman et al
783	24351_6_28	ERR2933282	Salmonella Typhi	4.3.1.1	No Mutation	Bangladesh	2010	Blood	Rahman et al
784	24351_6_29	ERR2933283	Salmonella Typhi	3.1.2	No Mutation	Bangladesh	2010	Blood	Rahman et al
785	24351_6_3	ERR2933257	Salmonella Typhi	4.3.1.1	No Mutation	Bangladesh	2009	Blood	Rahman et al
786	24351_6_30	ERR2933284	Salmonella Typhi	4.3.1.1	No Mutation	Bangladesh	2010	Blood	Rahman et al
787	24351_6_31	ERR2933285	Salmonella Typhi	4.3.1.3	No Mutation	Bangladesh	2010	Blood	Rahman et al
788	24351_6_32	ERR2933286	Salmonella Typhi	4.3.1.1	No Mutation	Bangladesh	2010	Blood	Rahman et al
789	24351_6_33	ERR2933287	Salmonella Typhi	4.3.1.1	No Mutation	Bangladesh	2011	Blood	Rahman et al
790	24351_6_35	ERR2933289	Salmonella Typhi	3.3.2	No Mutation	Bangladesh	2011	Blood	Rahman et al
791	24351_6_36	ERR2933290	Salmonella Typhi	3.1.2	No Mutation	Bangladesh	2011	Blood	Rahman et al
792	24351_6_37	ERR2933291	Salmonella Typhi	3.2.2	No Mutation	Bangladesh	2011	Blood	Rahman et al
793	24351_6_38	ERR2933292	Salmonella Typhi	4.3.1.1	No Mutation	Bangladesh	2011	Blood	Rahman et al
794	24351_6_39	ERR3290588	Salmonella Typhi	3.2.2	No Mutation	Bangladesh	2012	Blood	Rahman et al
795	24351_6_42	ERR3290591	Salmonella Typhi	4.3.1.3	No Mutation	Bangladesh	2012	Blood	Rahman et al
796	24351_6_43	ERR3290592	Salmonella Typhi	3.2.2	No Mutation	Bangladesh	2012	Blood	Rahman et al
797	24351_6_44	ERR3290593	Salmonella Typhi	2.3.3	No Mutation	Bangladesh	2012	Blood	Rahman et al
798	24351_6_45	ERR3290594	Salmonella Typhi	3.2.2	No Mutation	Bangladesh	2012	Blood	Rahman et al
799	24351_6_46	ERR3290595	Salmonella Typhi	3.2.2	No Mutation	Bangladesh	2012	Blood	Rahman et al
800	24351_6_47	ERR3290596	Salmonella Typhi	3.2.2	No Mutation	Bangladesh	2012	Blood	Rahman et al
801	24351_6_48	ERR3290597	Salmonella Typhi	2.3.3	No Mutation	Bangladesh	2012	Blood	Rahman et al
802	24351_6_49	ERR3290598	Salmonella Typhi	2.0.1	No Mutation	Bangladesh	2012	Blood	Rahman et al
803	24351_6_5	ERR2933259	Salmonella Typhi	4.3.1.1	No Mutation	Bangladesh	2012	Blood	Rahman et al
804	24351_6_50	ERR3290599	Salmonella Typhi	2.3.3	No Mutation	Bangladesh	2012	Blood	Rahman et al
805	24351_6_52	ERR3290601	Salmonella Typhi	3.2.2	No Mutation	Bangladesh	2012	Blood	Rahman et al
806	24351_6_53	ERR3290602	Salmonella Typhi	2.3.3	No Mutation	Bangladesh	2012	Blood	Rahman et al
807	24351_6_54	ERR3290603	Salmonella Typhi	2.3.3	No Mutation	Bangladesh	2013	Blood	Rahman et al
808	24351_6_55	ERR3290604	Salmonella Typhi	3.2.2	No Mutation	Bangladesh	2013	Blood	Rahman et al
809	24351_6_56	ERR3290605	Salmonella Typhi	3.2.2	No Mutation	Bangladesh	2013	Blood	Rahman et al
810	24351_6_57	ERR3290606	Salmonella Typhi	3.2.2	No Mutation	Bangladesh	2013	Blood	Rahman et al
811	24351_6_58	ERR3290607	Salmonella Typhi	4.3.1.3	No Mutation	Bangladesh	2013	Blood	Rahman et al
812	24351_6_59	ERR3290608	Salmonella Typhi	4.3.1.3	No Mutation	Bangladesh	2013	Blood	Rahman et al
813	24351_6_60	ERR3290609	Salmonella Typhi	2.3.3	No Mutation	Bangladesh	2013	Blood	Rahman et al
814	24351_6_62	ERR2933293	Salmonella Typhi	4.3.1.1	No Mutation	Bangladesh	2008	Blood	Rahman et al
815	24351_6_64	ERR3290612	Salmonella Typhi	4.3.1.3	No Mutation	Bangladesh	2008	Blood	Rahman et al
816	24351_6_65	ERR3290613	Salmonella Typhi	4.3.1.1	No Mutation	Bangladesh	2008	Blood	Rahman et al
817	24351_6_66	ERR3290614	Salmonella Typhi	4.3.1.1	No Mutation	Bangladesh	2008	Blood	Rahman et al
818	24351_6_67	ERR3290615	Salmonella Typhi	4.3.1.3	No Mutation	Bangladesh	2008	Blood	Rahman et al
819	24351_6_68	ERR3290616	Salmonella Typhi	4.3.1.1	No Mutation	Bangladesh	2009	Blood	Rahman et al
820	24351_6_69	ERR3290617	Salmonella Typhi	4.3.1.1	No Mutation	Bangladesh	2009	Blood	Rahman et al
821	24351_6_7	ERR2933261	Salmonella Typhi	4.3.1.3	No Mutation	Bangladesh	2008	Blood	Rahman et al
822	24351_6_70	ERR3290618	Salmonella Typhi	3.3.2	No Mutation	Bangladesh	2009	Blood	Rahman et al
823	24351_6_71	ERR3290619	Salmonella Typhi	3.3.2.Bd1	No Mutation	Bangladesh	2010	Blood	Rahman et al
824	24351_6_72	ERR3290620	Salmonella Typhi	4.3.1.1	No Mutation	Bangladesh	2010	Blood	Rahman et al
825	24351_6_73	ERR3290621	Salmonella Typhi	3.3.2.Bd2	No Mutation	Bangladesh	2010	Blood	Rahman et al
826	24351_6_74	ERR3290622	Salmonella Typhi	4.3.1.1	No Mutation	Bangladesh	2010	Blood	Rahman et al
827	24351_6_77	ERR3290625	Salmonella Typhi	3.3.2.Bd2	No Mutation	Bangladesh	2011	Blood	Rahman et al
828	24351_6_8	ERR2933262	Salmonella Typhi	4.3.1.3	No Mutation	Bangladesh	2008	Blood	Rahman et al
829	24351_6_9	ERR2933263	Salmonella Typhi	3.3.2.Bd1	No Mutation	Bangladesh	2008	Blood	Rahman et al
830	25344_3_3	ERR3290632	Salmonella Typhi	2.0.1	No Mutation	Bangladesh	2012	Blood	Rahman et al
831	28933_2_181	ERS2995893	Salmonella Typhi	4.3.1.1	R>Q Mutation	Pakistan	2017	Blood	Iqbal et al
832	SAMN03477621	SRR1967531	Salmonella Typhi	4.3.1.1	R>Q Mutation	UK/Bangladesh	2014	Blood	Ingle et al
833		ERR4042542	Salmonella Typhi	4.3.1	R>L Mutation	Nepal	2019	Blood	Pham et al
834		ERR4042544	Salmonella Typhi	4.3.1	R>L Mutation	Nepal	2019	Blood	Pham et al
835		ERR4042543	Salmonella Typhi	4.3.1	R>L Mutation	Nepal	2019	Blood	Pham et al
