# Supplementary material for: Tracking the Emergence of Azithromycin Resistance in Multiple Genotypes of Typhoidal Salmonella
Source: mBio. 2021 Feb 16;12(1):e03481-20. doi: 10.1128/mBio.03481-20 (PMC8545119; doi:10.1128/mBio.03481-20)
Supplement: TABLE S3 [file mbio.03481-20-st003.xlsx]

## Sheet: S3
Number	Strain_ID	Accession	Organism	AcrBR717QL	Country	Year	Source	Citation
1	SEAP_10300590	ERS3400420	Salmonella Paratyphi A	No Mutation	Bangladesh	2018	Blood	This study
2	SEAP_10400653	ERS3400257	Salmonella Paratyphi A	R>Q Mutation	Bangladesh	2017	Blood	This study
3	SEAP_10401189	ERS3400530	Salmonella Paratyphi A	No Mutation	Bangladesh	2018	Blood	This study
4	SEAP_11000361	ERS3399772	Salmonella Paratyphi A	No Mutation	Bangladesh	2017	Blood	This study
5	SEAP_11000608	ERS3400588	Salmonella Paratyphi A	No Mutation	Bangladesh	2018	Blood	This study
6	SEAP_11000896	ERS3400242	Salmonella Paratyphi A	R>Q Mutation	Bangladesh	2018	Blood	This study
7	SEAP_11400265	ERS3400351	Salmonella Paratyphi A	R>Q Mutation	Bangladesh	2018	Blood	This study
8	SEAP_11400284	ERS3399999	Salmonella Paratyphi A	No Mutation	Bangladesh	2018	Blood	This study
9	SEAP_11400288	ERS3400349	Salmonella Paratyphi A	R>Q Mutation	Bangladesh	2018	Blood	This study
10	SEAP_11500065	ERS3400132	Salmonella Paratyphi A	No Mutation	Bangladesh	2017	Blood	This study
11	SEAP_11500081	ERS3400109	Salmonella Paratyphi A	No Mutation	Bangladesh	2017	Blood	This study
12	SEAP_11500116	ERS3400087	Salmonella Paratyphi A	No Mutation	Bangladesh	2017	Blood	This study
13	SEAP_11600070	ERS3400141	Salmonella Paratyphi A	No Mutation	Bangladesh	2017	Blood	This study
14	SEAP_11600232	ERS3400014	Salmonella Paratyphi A	No Mutation	Bangladesh	2018	Blood	This study
15	SEAP_11600296	ERS3400345	Salmonella Paratyphi A	R>Q Mutation	Bangladesh	2018	Blood	This study
16	SEAP_12000009	ERS3400215	Salmonella Paratyphi A	No Mutation	Bangladesh	2016	Blood	This study
17	SEAP_10200898	ERS3400515	Salmonella Paratyphi A	No Mutation	Bangladesh	2018	Blood	This study
18	SEAP_11100422	ERS3400255	Salmonella Paratyphi A	No Mutation	Bangladesh	2017	Blood	This study
19	SEAP_11400310	ERS3399980	Salmonella Paratyphi A	No Mutation	Bangladesh	2018	Blood	This study
20	SEAP_11500218	ERS3400348	Salmonella Paratyphi A	No Mutation	Bangladesh	2018	Blood	This study
21	S3144	ERS3650040	Salmonella Paratyphi A	R>L Mutation	Bangladesh	2014	Blood	Yogesh et al
22	00-4323	ERR1197521	Salmonella Paratyphi A	No Mutation	Cambodia	2000	Blood	Kuijpers et al
23	03-2557	ERR1197523	Salmonella Paratyphi A	No Mutation	Cambodia	2003	Blood	Kuijpers et al
24	05-4209	ERR1197525	Salmonella Paratyphi A	No Mutation	Cambodia	2005	Blood	Kuijpers et al
25	201300701	ERR1197527	Salmonella Paratyphi A	No Mutation	Senegal	2013	Blood	Kuijpers et al
26	201301308	ERR1197528	Salmonella Paratyphi A	No Mutation	Pakistan	2013	Blood	Kuijpers et al
27	201301647	ERR1197529	Salmonella Paratyphi A	No Mutation	Cambodia	2013	Stools	Kuijpers et al
28	201301821	ERR1197530	Salmonella Paratyphi A	No Mutation	Thailand	2013	stools	Kuijpers et al
29	201302256	ERR1197639	Salmonella Paratyphi A	No Mutation	Nepal	2013	Blood	Kuijpers et al
30	201302913	ERR1197640	Salmonella Paratyphi A	No Mutation	Cambodia	2013	Blood	Kuijpers et al
31	201302933	ERR1197641	Salmonella Paratyphi A	No Mutation	Senegal	2013	Stools	Kuijpers et al
32	201303094	ERR1197642	Salmonella Paratyphi A	No Mutation	Cambodia	2013	Urine	Kuijpers et al
33	201304008	ERR1197643	Salmonella Paratyphi A	No Mutation	Myanmar	2013	Other	Kuijpers et al
34	201304153	ERR1197644	Salmonella Paratyphi A	No Mutation	Cambodia	2013	Blood	Kuijpers et al
35	201304582	ERR1197645	Salmonella Paratyphi A	No Mutation	Cambodia	2013	Blood	Kuijpers et al
36	201306594	ERR1197647	Salmonella Paratyphi A	No Mutation	Cambodia	2013	Blood	Kuijpers et al
37	201310518	ERR1197648	Salmonella Paratyphi A	No Mutation	Cambodia	2013	Blood	Kuijpers et al
38	201311857	ERR1197650	Salmonella Paratyphi A	No Mutation	Cambodia	2013	Blood	Kuijpers et al
39	201311858	ERR1197651	Salmonella Paratyphi A	No Mutation	Cambodia	2013	Blood	Kuijpers et al
40	201311859	ERR1197652	Salmonella Paratyphi A	No Mutation	Cambodia	2013	Blood	Kuijpers et al
41	201311860	ERR1197653	Salmonella Paratyphi A	No Mutation	Cambodia	2013	Blood	Kuijpers et al
42	201400552	ERR1197656	Salmonella Paratyphi A	No Mutation	Cambodia	2014	Blood	Kuijpers et al
43	201401024	ERR1197657	Salmonella Paratyphi A	No Mutation	Cambodia	2014	Blood	Kuijpers et al
44	201403926	ERR1197658	Salmonella Paratyphi A	No Mutation	Nepal	2014	Blood	Kuijpers et al
45	201404183	ERR1197660	Salmonella Paratyphi A	No Mutation	France	2014	Blood	Kuijpers et al
46	201404186	ERR1197663	Salmonella Paratyphi A	No Mutation	Senegal	2014	Blood	Kuijpers et al
47	99-7427	ERR1197664	Salmonella Paratyphi A	No Mutation	Cambodia	1999	Blood	Kuijpers et al
48	494	ERR1197665	Salmonella Paratyphi A	No Mutation	Cambodia	2008	Blood	Kuijpers et al
49	1964	ERR1197666	Salmonella Paratyphi A	No Mutation	Cambodia	2010	Blood	Kuijpers et al
50	3094	ERR1197667	Salmonella Paratyphi A	No Mutation	Cambodia	2011	Blood	Kuijpers et al
51	4169	ERR1197668	Salmonella Paratyphi A	No Mutation	Cambodia	2012	Blood	Kuijpers et al
52	4271	ERR1197669	Salmonella Paratyphi A	No Mutation	Cambodia	2012	Blood	Kuijpers et al
53	4388	ERR1197670	Salmonella Paratyphi A	No Mutation	Cambodia	2012	Blood	Kuijpers et al
54	4416	ERR1197671	Salmonella Paratyphi A	No Mutation	Cambodia	2012	Blood	Kuijpers et al
55	4462	ERR1197672	Salmonella Paratyphi A	No Mutation	Cambodia	2012	Blood	Kuijpers et al
56	4561	ERR1197673	Salmonella Paratyphi A	No Mutation	Cambodia	2012	Blood	Kuijpers et al
57	4605	ERR1197674	Salmonella Paratyphi A	No Mutation	Cambodia	2012	Blood	Kuijpers et al
58	4677	ERR1197675	Salmonella Paratyphi A	No Mutation	Cambodia	2012	Blood	Kuijpers et al
59	4709	ERR1197676	Salmonella Paratyphi A	No Mutation	Cambodia	2012	Blood	Kuijpers et al
60	5017	ERR1197678	Salmonella Paratyphi A	No Mutation	Cambodia	2013	Blood	Kuijpers et al
61	5040/41	ERR1197679	Salmonella Paratyphi A	No Mutation	Cambodia	2013	Blood	Kuijpers et al
62	5074/75	ERR1197680	Salmonella Paratyphi A	No Mutation	Cambodia	2013	Blood	Kuijpers et al
63	5139/59	ERR1197681	Salmonella Paratyphi A	No Mutation	Cambodia	2013	Blood	Kuijpers et al
64	5178/17	ERR1197682	Salmonella Paratyphi A	No Mutation	Cambodia	2013	Blood	Kuijpers et al
65	5288/46	ERR1197683	Salmonella Paratyphi A	No Mutation	Cambodia	2013	Blood	Kuijpers et al
66	5425/21	ERR1197685	Salmonella Paratyphi A	No Mutation	Cambodia	2013	Blood	Kuijpers et al
67	5447/43	ERR1197686	Salmonella Paratyphi A	No Mutation	Cambodia	2013	Blood	Kuijpers et al
68	5453/49	ERR1197687	Salmonella Paratyphi A	No Mutation	Cambodia	2013	Blood	Kuijpers et al
69	5564/79	ERR1197688	Salmonella Paratyphi A	No Mutation	Cambodia	2013	Blood	Kuijpers et al
70	5587/21	ERR1197689	Salmonella Paratyphi A	No Mutation	Cambodia	2013	Blood	Kuijpers et al
71	5616/50	ERR1197690	Salmonella Paratyphi A	No Mutation	Cambodia	2013	Blood	Kuijpers et al
72	5638/72	ERR1197691	Salmonella Paratyphi A	No Mutation	Cambodia	2013	Blood	Kuijpers et al
73	5681/34	ERR1197692	Salmonella Paratyphi A	No Mutation	Cambodia	2013	Blood	Kuijpers et al
74	5751/23	ERR1197693	Salmonella Paratyphi A	No Mutation	Cambodia	2013	Blood	Kuijpers et al
75	5796/68	ERR1197694	Salmonella Paratyphi A	No Mutation	Cambodia	2013	Blood	Kuijpers et al
76	20087_8#12	ERR1837145	Salmonella Paratyphi A	No Mutation	Nepal	2015	Blood	Britto et al
77	20087_8#20	ERR1837153	Salmonella Paratyphi A	No Mutation	Nepal	2014	Blood	Britto et al
78	20087_8#48	ERR1837181	Salmonella Paratyphi A	No Mutation	Nepal	2011	Blood	Britto et al
79	20087_8#52	ERR1837185	Salmonella Paratyphi A	No Mutation	Nepal	2011	Blood	Britto et al
80	20087_8#53	ERR1837186	Salmonella Paratyphi A	No Mutation	Nepal	2012	Blood	Britto et al
81	20087_8#61	ERR1837194	Salmonella Paratyphi A	No Mutation	Nepal	2010	Blood	Britto et al
82	20087_8#62	ERR1837195	Salmonella Paratyphi A	No Mutation	Nepal	2010	Blood	Britto et al
83	20087_8#65	ERR1837198	Salmonella Paratyphi A	No Mutation	Nepal	2010	Blood	Britto et al
84	20087_8#66	ERR1837199	Salmonella Paratyphi A	No Mutation	Nepal	2010	Blood	Britto et al
85	20087_8#67	ERR1837200	Salmonella Paratyphi A	No Mutation	Nepal	2010	Blood	Britto et al
86	20087_8#71	ERR1837204	Salmonella Paratyphi A	No Mutation	Nepal	2009	Blood	Britto et al
87	20087_8#74	ERR1837207	Salmonella Paratyphi A	No Mutation	Nepal	2009	Blood	Britto et al
88	20087_8#75	ERR1837208	Salmonella Paratyphi A	No Mutation	Nepal	2009	Blood	Britto et al
89	20087_8#76	ERR1837209	Salmonella Paratyphi A	No Mutation	Nepal	2009	Blood	Britto et al
90	20621_8#22	ERR1837234	Salmonella Paratyphi A	No Mutation	Nepal	2010	Blood	Britto et al
91	20621_8#65	ERR1837277	Salmonella Paratyphi A	No Mutation	Nepal	2013	Blood	Britto et al
92	20621_8#79	ERR1837291	Salmonella Paratyphi A	No Mutation	Nepal	2009	Blood	Britto et al
93	20621_8#80	ERR1837292	Salmonella Paratyphi A	No Mutation	Nepal	2009	Blood	Britto et al
94	20621_8#81	ERR1837293	Salmonella Paratyphi A	No Mutation	Nepal	2009	Blood	Britto et al
95	20621_8#82	ERR1837294	Salmonella Paratyphi A	No Mutation	Nepal	2009	Blood	Britto et al
96	20621_8#83	ERR1837295	Salmonella Paratyphi A	No Mutation	Nepal	2009	Blood	Britto et al
97	20621_8#84	ERR1837296	Salmonella Paratyphi A	No Mutation	Nepal	2009	Blood	Britto et al
98	20621_8#85	ERR1837297	Salmonella Paratyphi A	No Mutation	Nepal	2009	Blood	Britto et al
99	20621_8#86	ERR1837298	Salmonella Paratyphi A	No Mutation	Nepal	2009	Blood	Britto et al
100	20621_8#87	ERR1837299	Salmonella Paratyphi A	No Mutation	Nepal	2009	Blood	Britto et al
101	20621_8#88	ERR1837300	Salmonella Paratyphi A	No Mutation	Nepal	2010	Blood	Britto et al
102	20621_8#89	ERR1837301	Salmonella Paratyphi A	No Mutation	Nepal	2010	Blood	Britto et al
103	20621_8#90	ERR1837302	Salmonella Paratyphi A	No Mutation	Nepal	2010	Blood	Britto et al
104	20621_8#91	ERR1837303	Salmonella Paratyphi A	No Mutation	Nepal	2010	Blood	Britto et al
105	20949_8#1	ERR1837304	Salmonella Paratyphi A	No Mutation	Nepal	2010	Blood	Britto et al
106	20949_8#2	ERR1837305	Salmonella Paratyphi A	No Mutation	Nepal	2011	Blood	Britto et al
107	20949_8#10	ERR1837307	Salmonella Paratyphi A	No Mutation	Nepal	2011	Blood	Britto et al
108	20949_8#11	ERR1837308	Salmonella Paratyphi A	No Mutation	Nepal	2011	Blood	Britto et al
109	20949_8#12	ERR1837309	Salmonella Paratyphi A	No Mutation	Nepal	2011	Blood	Britto et al
110	20949_8#13	ERR1837310	Salmonella Paratyphi A	No Mutation	Nepal	2011	Blood	Britto et al
111	20949_8#14	ERR1837311	Salmonella Paratyphi A	No Mutation	Nepal	2011	Blood	Britto et al
112	20949_8#15	ERR1837312	Salmonella Paratyphi A	No Mutation	Nepal	2011	Blood	Britto et al
113	20949_8#16	ERR1837313	Salmonella Paratyphi A	No Mutation	Nepal	2011	Blood	Britto et al
114	20949_8#17	ERR1837314	Salmonella Paratyphi A	No Mutation	Nepal	2011	Blood	Britto et al
115	20949_8#19	ERR1837316	Salmonella Paratyphi A	No Mutation	Nepal	2011	Blood	Britto et al
116	20949_8#21	ERR1837318	Salmonella Paratyphi A	No Mutation	Nepal	2012	Blood	Britto et al
117	20949_8#22	ERR1837319	Salmonella Paratyphi A	No Mutation	Nepal	2012	Blood	Britto et al
118	20949_8#23	ERR1837320	Salmonella Paratyphi A	No Mutation	Nepal	2012	Blood	Britto et al
119	20949_8#24	ERR1837321	Salmonella Paratyphi A	No Mutation	Nepal	2011	Blood	Britto et al
120	20949_8#25	ERR1837322	Salmonella Paratyphi A	No Mutation	Nepal	2012	Blood	Britto et al
121	20949_8#26	ERR1837323	Salmonella Paratyphi A	No Mutation	Nepal	2012	Blood	Britto et al
122	20949_8#27	ERR1837324	Salmonella Paratyphi A	No Mutation	Nepal	2012	Blood	Britto et al
123	20949_8#28	ERR1837325	Salmonella Paratyphi A	No Mutation	Nepal	2012	Blood	Britto et al
124	20949_8#29	ERR1837326	Salmonella Paratyphi A	No Mutation	Nepal	2012	Blood	Britto et al
125	20949_8#30	ERR1837327	Salmonella Paratyphi A	No Mutation	Nepal	2013	Blood	Britto et al
126	20949_8#33	ERR1837330	Salmonella Paratyphi A	No Mutation	Nepal	2013	Blood	Britto et al
127	20949_8#35	ERR1837332	Salmonella Paratyphi A	No Mutation	Nepal	2013	Blood	Britto et al
128	20949_8#36	ERR1837333	Salmonella Paratyphi A	No Mutation	Nepal	2014	Blood	Britto et al
129	20949_8#37	ERR1837334	Salmonella Paratyphi A	No Mutation	Nepal	2014	Blood	Britto et al
130	20949_8#4	ERR1842960	Salmonella Paratyphi A	No Mutation	Nepal	2010	Blood	Britto et al
131	20949_8#5	ERR1842961	Salmonella Paratyphi A	No Mutation	Nepal	2010	Blood	Britto et al
132	20949_8#6	ERR1842962	Salmonella Paratyphi A	No Mutation	Nepal	2010	Blood	Britto et al
133	20949_8#7	ERR1842963	Salmonella Paratyphi A	No Mutation	Nepal	2010	Blood	Britto et al
134	20949_8#9	ERR1842965	Salmonella Paratyphi A	No Mutation	Nepal	2011	Blood	Britto et al
135	20949_8#38	ERR1842966	Salmonella Paratyphi A	No Mutation	Nepal	2014	Blood	Britto et al
136	20949_8#39	ERR1842967	Salmonella Paratyphi A	No Mutation	Nepal	2015	Blood	Britto et al
137	22027_3#49	ERR2213866	Salmonella Paratyphi A	No Mutation	Nepal	2016	Blood	Britto et al
138	22027_3#63	ERR2213880	Salmonella Paratyphi A	No Mutation	Nepal	2016	Blood	Britto et al
139	22027_3#64	ERR2213881	Salmonella Paratyphi A	No Mutation	Nepal	2016	Blood	Britto et al
140	22027_3#65	ERR2213882	Salmonella Paratyphi A	No Mutation	Nepal	2016	Blood	Britto et al
141	22027_3#66	ERR2213883	Salmonella Paratyphi A	No Mutation	Nepal	2016	Blood	Britto et al
