# Supplementary material for: Tracking the Emergence of Azithromycin Resistance in Multiple Genotypes of Typhoidal Salmonella
Source: mBio. 2021 Feb 16;12(1):e03481-20. doi: 10.1128/mBio.03481-20 (PMC8545119; doi:10.1128/mBio.03481-20)
Supplement: TABLE S4 [file mbio.03481-20-st004.xlsx]

## Sheet: S4
Number	Strain_ID	Accession	Organism	Genotype	Country	Mutation	Year	Source	Citation
1	SRR1967531	SAMN03477621	Salmonella Typhi	4.3.1.1	UK/Bangladesh	R>Q Mutation	2014	Blood	Ingle et al
2	S10873	ERS3650045	Salmonella Typhi	4.3.1.1	Bangladesh	R>Q Mutation	2016	Blood	Yogesh et al
3	S11780	ERS3650046	Salmonella Typhi	4.3.1.1	Bangladesh	R>Q Mutation	2016	Blood	Yogesh et al
4	S11783	ERS3650047	Salmonella Typhi	4.3.1.1	Bangladesh	R>Q Mutation	2016	Blood	Yogesh et al
5	S15604	ERS3650048	Salmonella Typhi	4.3.1.1	Bangladesh	R>Q Mutation	2016	Blood	Yogesh et al
6	S15619	ERS3650049	Salmonella Typhi	4.3.1.1	Bangladesh	R>Q Mutation	2016	Blood	Yogesh et al
7	S3158	ERS3650041	Salmonella Typhi	4.3.1.1	Bangladesh	R>Q Mutation	2014	Blood	Yogesh et al
8	S4305	ERS3650042	Salmonella Typhi	4.3.1.1	Bangladesh	R>Q Mutation	2014	Blood	Yogesh et al
9	S4946	ERS3650037	Salmonella Typhi	4.3.1.1	Bangladesh	R>Q Mutation	2013	Blood	Yogesh et al
10	S5330	ERS3650043	Salmonella Typhi	4.3.1.1	Bangladesh	R>Q Mutation	2014	Blood	Yogesh et al
11	S5740	ERS3650038	Salmonella Typhi	4.3.1.1	Bangladesh	R>Q Mutation	2013	Blood	Yogesh et al
12	S6149	ERS3650039	Salmonella Typhi	4.3.1.1	Bangladesh	R>Q Mutation	2014	Blood	Yogesh et al
13	S7246	ERS3650044	Salmonella Typhi	4.3.1.1	Bangladesh	R>Q Mutation	2015	Blood	Yogesh et al
14	343078_201101	ERR2663865	Salmonella Typhi	4.3.1.3	Bangladesh	No Mutation	2006	Blood	Tanmoy et al
15	311189_251186	ERR2663518	Salmonella Typhi	4.3.1.1	Bangladesh	No Mutation	2005	Blood	Tanmoy et al
16	343076_228157	ERR2663649	Salmonella Typhi	4.3.1.1	Bangladesh	No Mutation	2007	Blood	Tanmoy et al
17	343078_272193	ERR2663962	Salmonella Typhi	4.3.1.1	Bangladesh	No Mutation	2012	Blood	Tanmoy et al
18	23584_2_57	ERR2789208	Salmonella Typhi	4.3.1.1	Bangladesh	No Mutation	2013	Blood	Rahman et al
19	343077_270128	ERR2663831	Salmonella Typhi	4.3.1.1	Bangladesh	No Mutation	2011	Blood	Tanmoy et al
20	24351_6_69	ERR3290617	Salmonella Typhi	4.3.1.1	Bangladesh	No Mutation	2009	Blood	Rahman et al
21	24351_6_65	ERR3290613	Salmonella Typhi	4.3.1.1	Bangladesh	No Mutation	2008	Blood	Rahman et al
22	SEAP_12100049	ERS3400226	Salmonella Typhi	4.3.1.1	Bangladesh	R>Q Mutation	2016	Blood	This study
23	SEAP_10400977	ERS3400250	Salmonella Typhi	4.3.1.1	Bangladesh	R>Q Mutation	2017	Blood	This study
24	SEAP_11000513	ERS3400652	Salmonella Typhi	4.3.1.1	Bangladesh	R>Q Mutation	2017	Blood	This study
25	SEAP_11200649	ERS3400330	Salmonella Typhi	4.3.1.1	Bangladesh	R>Q Mutation	2018	Blood	This study
26	SEAP_10400630	ERS5447091	Salmonella Typhi	4.3.1.1	Bangladesh	R>Q Mutation	2017	Blood	This study
27	SEAP_11100298	ERS3400262	Salmonella Typhi	4.3.1.1	Bangladesh	R>Q Mutation	2017	Blood	This study
28	SEAP_11000813	ERS3400437	Salmonella Typhi	4.3.1.1	Bangladesh	R>Q Mutation	2018	Blood	This study
29	SEAP_11000075	ERS3400280	Salmonella Typhi	4.3.1.1	Bangladesh	R>Q Mutation	2017	Blood	This study
30	SEAP_11100015	ERS3400328	Salmonella Typhi	4.3.1.1	Bangladesh	R>Q Mutation	2017	Blood	This study
31	SEAP_12200001	ERS3400318	Salmonella Typhi	4.3.1.1	Bangladesh	R>Q Mutation	2016	Blood	This study
32	SEAP_12000038	ERS3400204	Salmonella Typhi	4.3.1.1	Bangladesh	R>Q Mutation	2017	Blood	This study
33	SEAP_11700123	ERS3400283	Salmonella Typhi	4.3.1.1	Bangladesh	R>Q Mutation	2016	Blood	This study
34	SEAP_11200566	ERS3400337	Salmonella Typhi	4.3.1.1	Bangladesh	R>Q Mutation	2017	Blood	This study
35	SEAP_11400321	ERS3400344	Salmonella Typhi	4.3.1.1	Bangladesh	R>Q Mutation	2018	Blood	This study
36	SEAP_11400326	ERS3400343	Salmonella Typhi	4.3.1.1	Bangladesh	R>Q Mutation	2018	Blood	This study
37	SEAP_13100016	ERS3400240	Salmonella Typhi	4.3.1.1	Bangladesh	R>Q Mutation	2018	Blood	This study
38	SEAP_11500006	ERS3400183	Salmonella Typhi	4.3.1.1	Bangladesh	R>Q Mutation	2017	Blood	This study
39	P-stx-12	SAMN02603101	Salmonella Typhi	4.3.1	India	No Mutation	2012	Blood	Ong et al
